# Supplementary material for: The Dose Makes the Poison: Perturbative Steps toward the Ultimate Linearized Coupled Cluster Method
Source: J Chem Theory Comput. 2026 Apr 22;22(9):4452–61. doi: 10.1021/acs.jctc.6c00366 (PMC13178949; doi:10.1021/acs.jctc.6c00366)
Supplement: Supplementary file 2 [file ct6c00366_si_002.xlsx]

## Sheet: H2
aug-cc-pvtz
H-H bond length (A)	xlinCCD(2)@linLCCD(hh) (eH)	H-H bond length (A)	xlinCCD(2)@linLCCD (eH)	H-H bond length (A)	linCCD (eH)	H-H bond length (A)	linLCCD (eH)	H-H bond length (A)	CCD (eH)
0.4	-0.974926	0.5	-1.0979	0.5	-1.10157	0.5	-1.0848	0.5	-1.10108
0.562712	-1.13691	0.661017	-1.1634	0.661017	-1.16785	0.661017	-1.14954	0.661017	-1.16722
0.725424	-1.16903	0.822034	-1.16415	0.822034	-1.16983	0.822034	-1.14927	0.822034	-1.16896
0.888136	-1.15773	0.983051	-1.14226	0.983051	-1.14983	0.983051	-1.12604	0.983051	-1.14855
1.05085	-1.13165	1.14407	-1.11322	1.14407	-1.12352	1.14407	-1.09533	1.14407	-1.12152
1.21356	-1.10166	1.30508	-1.0833	1.30508	-1.0975	1.30508	-1.06343	1.30508	-1.09429
1.37627	-1.0723	1.4661	-1.05521	1.4661	-1.07489	1.4661	-1.03301	1.4661	-1.0696
1.53898	-1.04547	1.62712	-1.03003	1.62712	-1.05734	1.62712	-1.00514	1.62712	-1.04856
1.70169	-1.02187	1.78814	-1.0081	1.78814	-1.04594	1.78814	-0.980177	1.78814	-1.03138
1.86441	-1.00162	1.94915	-0.989387	1.94915	-1.04168	1.94915	-0.958099	1.94915	-1.01784
2.02712	-0.984598	2.11017	-0.973716	2.11017	-1.04575	2.11017	-0.938754	2.11017	-1.00749
2.18983	-0.970561	2.27119	-0.960827	2.27119	-1.05974	2.27119	-0.921921	2.27119	-0.999746
2.35254	-0.959204	2.4322	-0.950431	2.4322	-1.08591	2.4322	-0.907357	2.4322	-0.994056
2.51525	-0.950207	2.59322	-0.942225	2.59322	-1.12756	2.59322	-0.894814	2.59322	-0.989918
2.67797	-0.943246	2.75424	-0.935915	2.75424	-1.18959	2.75424	-0.884055	2.75424	-0.986927
2.84068	-0.938016	2.91525	-0.931219	2.91525	-1.2795	2.91525	-0.87486	2.91525	-0.984774
3.00339	-0.934231	3.07627	-0.927877			3.07627	-0.867029	3.07627	-0.983229
3.1661	-0.93164	3.23729	-0.925657			3.23729	-0.86038	3.23729	-0.98213
3.32881	-0.930019	3.39831	-0.92435			3.39831	-0.854753	3.39831	-0.981358
3.49153	-0.929178	3.55932	-0.923777			3.55932	-0.850005	3.55932	-0.980829
3.65424	-0.928954	3.72034	-0.923782			3.72034	-0.84601	3.72034	-0.980482
3.81695	-0.929215	3.88136	-0.924235			3.88136	-0.842659	3.88136	-0.980272
3.97966	-0.929847	4.04237	-0.925026			4.04237	-0.839856	4.04237	-0.980164
4.14237	-0.930759	4.20339	-0.926064			4.20339	-0.837518	4.20339	-0.98013
4.30508	-0.931876	4.36441	-0.927276			4.36441	-0.835574	4.36441	-0.98015
4.4678	-0.933138	4.52542	-0.928602			4.52542	-0.833962	4.52542	-0.980206
4.63051	-0.934497	4.68644	-0.929993			4.68644	-0.832631	4.68644	-0.980284
4.79322	-0.935915	4.84746	-0.931415			4.84746	-0.831535	4.84746	-0.980376
4.95593	-0.937363	5.00847	-0.93284			5.00847	-0.830636	5.00847	-0.980473
5.11864	-0.938821	5.16949	-0.934248			5.16949	-0.829903	5.16949	-0.980572
5.28136	-0.940273	5.33051	-0.935627			5.33051	-0.829308	5.33051	-0.980669
5.44407	-0.941709	5.49153	-0.936965			5.49153	-0.828828	5.49153	-0.980761
5.60678	-0.94312	5.65254	-0.938259			5.65254	-0.828445	5.65254	-0.980848
5.76949	-0.944503	5.81356	-0.939504			5.81356	-0.828143	5.81356	-0.980929
5.9322	-0.945853	5.97458	-0.9407			5.97458	-0.827908	5.97458	-0.981003
6.09492	-0.94717	6.13559	-0.941844			6.13559	-0.827729	6.13559	-0.98107
6.25763	-0.948453	6.29661	-0.942939			6.29661	-0.827598	6.29661	-0.981131
6.42034	-0.9497	6.45763	-0.943985			6.45763	-0.827507	6.45763	-0.981185
6.58305	-0.950914	6.61864	-0.944984			6.61864	-0.827449	6.61864	-0.981233
6.74576	-0.952094	6.77966	-0.945937			6.77966	-0.827419	6.77966	-0.981275
6.90847	-0.953242	6.94068	-0.946847			6.94068	-0.827413	6.94068	-0.981312
7.07119	-0.954358	7.10169	-0.947716			7.10169	-0.827428	7.10169	-0.981344
7.2339	-0.955444	7.26271	-0.948545			7.26271	-0.82746	7.26271	-0.981371
7.39661	-0.956501	7.42373	-0.949338			7.42373	-0.827506	7.42373	-0.981395
7.55932	-0.95753	7.58475	-0.950095			7.58475	-0.827565	7.58475	-0.981414
7.72203	-0.958533	7.74576	-0.950819			7.74576	-0.827635	7.74576	-0.98143
7.88475	-0.959509	7.90678	-0.951512			7.90678	-0.827714	7.90678	-0.981443
8.04746	-0.960462	8.0678	-0.952175			8.0678	-0.8278	8.0678	-0.981453
8.21017	-0.961391	8.22881	-0.952811			8.22881	-0.827894	8.22881	-0.981461
8.37288	-0.962299	8.38983	-0.95342			8.38983	-0.827993	8.38983	-0.981467
8.53559	-0.963184	8.55085	-0.954005			8.55085	-0.828097	8.55085	-0.981471
8.69831	-0.96405	8.71186	-0.954566			8.71186	-0.828205	8.71186	-0.981473
8.86102	-0.964896	8.87288	-0.955106			8.87288	-0.828317	8.87288	-0.981475
9.02373	-0.965724	9.0339	-0.955624			9.0339	-0.828432	9.0339	-0.981474
9.18644	-0.966533	9.19492	-0.956124			9.19492	-0.82855	9.19492	-0.981473
9.34915	-0.967326	9.35593	-0.956604			9.35593	-0.82867	9.35593	-0.981472
9.51186	-0.968102	9.51695	-0.957068			9.51695	-0.828791	9.51695	-0.981469
9.67458	-0.968862	9.67797	-0.957514			9.67797	-0.828915	9.67797	-0.981466
9.83729	-0.969607	9.83898	-0.957946			9.83898	-0.829039	9.83898	-0.981463
10	-0.970338	10	-0.958362			10	-0.829164	10	-0.981459
		85.3678	-0.979913					32.8248	-0.981183
		89.0442	-0.980032					40.806	-0.981158
		100	-0.980333					70.7356	-0.981114
								94.6792	-0.981099
								100	-0.981097

## Sheet: HF
aug-cc-pvtz
H-F bond length (A)	xlinCCD(2)@linLCCD(hh) (eH)	H-F bond length (A)	xlinCCD(2)@linLCCD (eH)	H-F bond length (A)	linCCD (eH)	H-F bond length (A)	linLCCD (eH)	H-F bond length (A)	CCD (eH)
0.4	-98.7417	0.5	-99.6601	0.5	-99.665	0.5	-99.6001	0.5	-99.662
0.562712	-99.9573	0.661017	-100.204	0.661017	-100.209	0.661017	-100.142	0.661017	-100.206
0.725424	-100.285	0.822034	-100.34	0.822034	-100.346	0.822034	-100.275	0.822034	-100.342
0.888136	-100.352	0.983051	-100.348	0.983051	-100.354	0.983051	-100.28	0.983051	-100.35
1.05085	-100.337	1.14407	-100.315	1.14407	-100.324	1.14407	-100.246	1.14407	-100.318
1.21356	-100.298	1.30508	-100.273	1.30508	-100.284	1.30508	-100.201	1.30508	-100.277
1.37627	-100.255	1.4661	-100.231	1.4661	-100.246	1.4661	-100.157	1.4661	-100.236
1.53898	-100.214	1.62712	-100.194	1.62712	-100.213	1.62712	-100.118	1.62712	-100.2
1.70169	-100.179	1.78814	-100.162	1.78814	-100.187	1.78814	-100.083	1.78814	-100.17
1.86441	-100.149	1.94915	-100.135	1.94915	-100.168	1.94915	-100.054	1.94915	-100.144
2.02712	-100.124	2.11017	-100.113	2.11017	-100.156	2.11017	-100.029	2.11017	-100.123
2.18983	-100.104	2.27119	-100.094	2.27119	-100.149	2.27119	-100.008	2.27119	-100.105
2.35254	-100.087	2.4322	-100.08	2.4322	-100.147	2.4322	-99.9906	2.4322	-100.091
2.51525	-100.073	2.59322	-100.068	2.59322	-100.15	2.59322	-99.9761	2.59322	-100.079
2.67797	-100.062	2.75424	-100.058	2.75424	-100.157	2.75424	-99.964	2.75424	-100.07
2.84068	-100.054	2.91525	-100.051	2.91525	-100.167	2.91525	-99.954	2.91525	-100.062
3.00339	-100.047	3.07627	-100.045	3.07627	-100.18	3.07627	-99.9457	3.07627	-100.056
3.1661	-100.042	3.23729	-100.041	3.23729	-100.194	3.23729	-99.9389	3.23729	-100.052
3.32881	-100.038	3.39831	-100.038	3.39831	-100.209	3.39831	-99.9333	3.39831	-100.048
3.49153	-100.036	3.55932	-100.035	3.55932	-100.225	3.55932	-99.9287	3.55932	-100.045
3.65424	-100.034	3.72034	-100.034	3.72034	-100.242	3.72034	-99.9249	3.72034	-100.042
3.81695	-100.032	3.88136	-100.033	3.88136	-100.258	3.88136	-99.9218	3.88136	-100.041
3.97966	-100.031	4.04237	-100.032	4.04237	-100.275	4.04237	-99.9193	4.04237	-100.039
4.14237	-100.031	4.20339	-100.032	4.20339	-100.29	4.20339	-99.9172	4.20339	-100.038
4.30508	-100.031	4.36441	-100.032	4.36441	-100.306	4.36441	-99.9154	4.36441	-100.037
4.4678	-100.031	4.52542	-100.032	4.52542	-100.321	4.52542	-99.914	4.52542	-100.037
4.63051	-100.031	4.68644	-100.032	4.68644	-100.336	4.68644	-99.9128	4.68644	-100.036
4.79322	-100.031	4.84746	-100.032	4.84746	-100.351	4.84746	-99.9118	4.84746	-100.036
4.95593	-100.032	5.00847	-100.033	5.00847	-100.365	5.00847	-99.911	5.00847	-100.036
5.11864	-100.032	5.16949	-100.033	5.16949	-100.379	5.16949	-99.9104	5.16949	-100.036
5.28136	-100.033	5.33051	-100.033	5.33051	-100.393	5.33051	-99.9098	5.33051	-100.035
5.44407	-100.034	5.49153	-100.034	5.49153	-100.406	5.49153	-99.9093	5.49153	-100.035
5.60678	-100.034	5.65254	-100.034	5.65254	-100.419	5.65254	-99.9089	5.65254	-100.035
5.76949	-100.035	5.81356	-100.035	5.81356	-100.432	5.81356	-99.9086	5.81356	-100.035
5.9322	-100.036	5.97458	-100.035	5.97458	-100.445	5.97458	-99.9083	5.97458	-100.036
6.09492	-100.036	6.13559	-100.036			6.13559	-99.9081	6.13559	-100.036
6.25763	-100.037	6.29661	-100.036			6.29661	-99.9079	6.29661	-100.036
6.42034	-100.038	6.45763	-100.037			6.45763	-99.9078	6.45763	-100.036
6.58305	-100.038	6.61864	-100.037			6.61864	-99.9077	6.61864	-100.036
6.74576	-100.039	6.77966	-100.038			6.77966	-99.9076	6.77966	-100.036
6.90847	-100.04	6.94068	-100.038			6.94068	-99.9075	6.94068	-100.036
7.07119	-100.04	7.10169	-100.039			7.10169	-99.9074	7.10169	-100.036
7.2339	-100.041	7.26271	-100.039			7.26271	-99.9074	7.26271	-100.036
7.39661	-100.042	7.42373	-100.039			7.42373	-99.9074	7.42373	-100.036
7.55932	-100.042	7.58475	-100.04			7.58475	-99.9074	7.58475	-100.036
7.72203	-100.043	7.74576	-100.04			7.74576	-99.9074	7.74576	-100.037
7.88475	-100.043	7.90678	-100.04			7.90678	-99.9074	7.90678	-100.037
8.04746	-100.044	8.0678	-100.041			8.0678	-99.9074	8.0678	-100.037
8.21017	-100.045	8.22881	-100.041			8.22881	-99.9074	8.22881	-100.037
8.37288	-100.045	8.38983	-100.041			8.38983	-99.9074	8.38983	-100.037
8.53559	-100.046	8.55085	-100.042			8.55085	-99.9075	8.55085	-100.037
8.69831	-100.046	8.71186	-100.042			8.71186	-99.9075	8.71186	-100.037
8.86102	-100.047	8.87288	-100.042			8.87288	-99.9076	8.87288	-100.037
9.02373	-100.047	9.0339	-100.043			9.0339	-99.9076	9.0339	-100.037
9.18644	-100.048	9.19492	-100.043			9.19492	-99.9077	9.19492	-100.037
9.34915	-100.048	9.35593	-100.043			9.35593	-99.9077	9.35593	-100.037
9.51186	-100.049	9.51695	-100.043			9.51695	-99.9078	9.51695	-100.037
9.67458	-100.049	9.67797	-100.044			9.67797	-99.9078	9.67797	-100.037
9.83729	-100.05	9.83898	-100.044			9.83898	-99.9079	9.83898	-100.038
10	-100.05	10	-100.044			10	-99.908	10	-100.038

## Sheet: CO2
aug-cc-pvtz
C-O bond length (A)	xlinCCD(2)@linLCCD(hh) (eH)	C-O bond length (A)	xlinCCD(2)@linLCCD (eH)	C-O bond length (A)	linCCD* (eH)	C-O bond length (A)	linLCCD (eH)	C-O bond length (A)	CCD* (eH)
0.664653	-184.593	0.664653	-184.591	0.8	-187.044	0.664653	-184.468	0.5	-176.818	*=computed using Q-Chem
0.797306	-187.003	0.780038	-186.792	1.1	-188.353	0.780038	-186.663	0.7	-185.448
0.929959	-187.98	0.895422	-187.808	1.35	-188.263	0.895422	-187.671	0.75	-186.37
1.06261	-188.308	1.01081	-188.226	1.6	-188.026	1.01081	-188.083	0.8	-187.034
1.19527	-188.344	1.16465	-188.35	1.85	-187.81	1.12619	-188.196	1.1	-188.338
1.32792	-188.259	1.24158	-188.323	2	-187.763	1.24158	-188.165	1.2	-188.343
1.46057	-188.132	1.35696	-188.235	2.05	-187.763	1.35696	-188.071	1.35	-188.241
1.59322	-187.998	1.47235	-188.122	2.15	187.656	1.47235	-187.954	1.6	-187.997
1.72588	-187.874	1.58773	-188.005	2.35	-187.685	1.58773	-187.833	1.85	-187.789
1.85853	-187.767	1.70311	-187.893	3.1	-187.349	1.70311	-187.718	2.1	-187.663
1.99118	-187.685	1.8185	-187.794			1.8185	-187.618	2.35	-187.599
2.12384	-187.626	1.93388	-187.712			1.93388	-187.539	2.6	-187.567
2.25649	-187.585	2.04927	-187.65			2.04927	-187.48	2.85	-187.55
2.38914	-187.555	2.16465	-187.605			2.16465	-187.438	3.35	-187.534
2.5218	-187.534	2.28004	-187.571			2.28004	-187.406	3.6	-187.532
2.65445	-187.518	2.39542	-187.546			2.39542	-187.383	3.85	-187.53
2.7871	-187.506	2.51081	-187.527			2.51081	-187.365	4.6	-187.528
2.91976	-187.497	2.62619	-187.512			2.62619	-187.352	15	-187.527
3.05241	-187.49	2.74158	-187.501			2.74158	-187.341	100	-187.527
3.18506	-187.485	2.85696	-187.492			2.85696	-187.333
3.31771	-187.481	2.97235	-187.485			2.97235	-187.326
3.45037	-187.479	3.08773	-187.48			3.08773	-187.322
3.58302	-187.477	3.20311	-187.476			3.20311	-187.318
3.71567	-187.475	3.3185	-187.473			3.3185	-187.315
3.84833	-187.474	3.43388	-187.47			3.43388	-187.313
3.98098	-187.473	3.54927	-187.469			3.54927	-187.311
4.11363	-187.473	3.66465	-187.467			3.66465	-187.31
4.24629	-187.472	3.78004	-187.466			3.78004	-187.308
4.37894	-187.472	3.89542	-187.465			3.89542	-187.308
4.51159	-187.471	4.01081	-187.464			4.01081	-187.307
4.64424	-187.471	4.12619	-187.464			4.12619	-187.306
4.7769	-187.471	4.24158	-187.463			4.24158	-187.306
4.90955	-187.47	4.35696	-187.463			4.35696	-187.306
5.0422	-187.47	4.47235	-187.463			4.47235	-187.305
5.17486	-187.47	4.58773	-187.462			4.58773	-187.305
		4.70311	-187.462			4.70311	-187.305
		4.8185	-187.462			4.8185	-187.305
		4.93388	-187.462			4.93388	-187.304
		5.04927	-187.462			5.04927	-187.304
		5.16465	-187.461			5.16465	-187.304

## Sheet: N2
aug-cc-pvtz
N-N bond length (A)	xlinCCD(2)@linLCCD(hh) (eH)	N-N bond length (A)	xlinCCD(2)@linLCCD (eH)	N-N bond length (A)	linCCD (eH)	N-N bond length (A)	linLCCD (eH)	N-N bond length (A)	CCD (eH)	N-N bond length (A)	BW-S2, ⍺=4	N-N bond length (A)	linLCCD(hh) (eH)
0.4	-98.6916	0.5	-103.821	0.5	-103.831			0.5	-103.826	0.5	-106.871	0.4	-98.641
0.514286	-104.342	0.661017	-107.656	0.661017	-107.667	0.5	-103.743	0.661017	-107.661	0.612245	-108.344	0.514286	-104.295
0.628571	-107.17	0.822034	-108.965	0.822034	-108.978	0.661017	-107.573	0.822034	-108.97	0.72449	-109.018	0.628571	-107.122
0.742857	-108.505	0.983051	-109.339	0.983051	-109.356	0.822034	-108.874	0.983051	-109.344	0.836735	-109.298	0.742857	-108.454
0.857143	-109.099	1.14407	-109.376	1.14407	-109.397	0.983051	-109.239	1.14407	-109.381	0.94898	-109.385	0.857143	-109.047
0.971429	-109.33	1.30508	-109.301	1.30508	-109.33	1.14407	-109.268	1.30508	-109.306	1.06122	-109.381	0.971429	-109.278
1.08571	-109.384	1.4661	-109.2	1.4661	-109.263	1.30508	-109.187	1.4661	-109.207	1.17347	-109.342	1.08571	-109.333
1.2	-109.356	1.62712	-109.101	1.62712	-109.088	1.4661	-109.085	1.62712	-109.114	1.28571	-109.294	1.2	-109.31
1.31429	-109.293	1.78814	-109.011	1.78814	-108.115	1.62712	-108.992	1.78814	-109.037	1.39796	-109.252	1.31429	-109.255
1.42857	-109.218	1.94915	-108.931			1.78814	-108.918	1.94915	-108.981	1.5102	-109.22	1.42857	-109.194
1.54286	-109.142	2.11017	-108.859			1.94915	-108.862	2.11017	-108.949	1.62245	-109.2	1.54286	-109.137
1.65714	-109.068	2.27119	-108.795			2.11017	-108.823	2.27119	-108.946	1.73469	-109.193	1.65714	-109.091
1.77143	-109	2.4322	-108.739			2.27119	-108.798	2.4322	-108.961	1.84694	-109.196	1.77143	-109.056
1.88571	-108.937	2.59322	-108.689			2.4322	-108.783	2.59322	-108.977	1.95918	-109.207	1.88571	-109.032
2	-108.88	2.75424	-108.645			2.59322	-108.777	2.75424	-108.988	2.07143	-109.226	2	-109.017
2.11429	-108.829	2.91525	-108.607			2.75424	-108.778	2.91525	-108.995	2.18367	-109.251	2.11429	-109.012
2.22857	-108.784	3.07627	-108.574			2.91525	-108.785	3.07627	-109	2.29592	-109.279	2.22857	-109.014
2.34286	-108.745	3.23729	-108.545			3.07627	-108.796	3.23729	-109.003	2.40816	-109.311	2.34286	-109.022
2.45714	-108.711	3.39831	-108.521			3.23729	-108.809	3.39831	-109.006	2.52041	-109.345	2.45714	-109.036
2.57143	-108.682	3.55932	-108.5			3.39831	-108.825	3.55932	-109.008	2.63265	-109.38	2.57143	-109.055
2.68571	-108.659	3.72034	-108.482			3.55932	-108.842	3.72034	-109.009	2.7449	-109.416	2.68571	-109.077
2.8	-108.64	3.88136	-108.467			3.72034	-108.861	3.88136	-109.01	2.85714	-109.453	2.8	-109.102
2.91429	-108.626	4.04237	-108.454			3.88136	-108.88	4.04237	-109.011	2.96939	-109.489	2.91429	-109.13
3.02857	-108.615	4.20339	-108.443			4.04237	-108.9	4.20339	-109.012	3.08163	-109.525	3.02857	-109.159
3.14286	-108.607	4.36441	-108.434			4.20339	-108.919	4.36441	-109.013	3.19388	-109.561	3.14286	-109.19
3.25714	-108.603	4.52542	-108.426			4.36441	-108.939	4.52542	-109.014	3.30612	-109.595	3.25714	-109.222
3.37143	-108.601	4.68644	-108.42			4.52542	-108.958	4.68644	-109.015	3.41837	-109.629	3.37143	-109.255
3.48571	-108.602	4.84746	-108.415			4.68644	-108.977	4.84746	-109.015	3.53061	-109.662	3.48571	-109.289
3.6	-108.604	5.00847	-108.41			4.84746	-108.996	5.00847	-109.016	3.64286	-109.694	3.6	-109.322
3.71429	-108.609	5.16949	-108.407			5.00847	-109.014	5.16949	-109.016	3.7551	-109.725	3.71429	-109.356
3.82857	-108.615	5.33051	-108.404			5.16949	-109.032	5.33051	-109.017	3.86735	-109.754	3.82857	-109.391
3.94286	-108.622	5.49153	-108.402			5.33051	-109.049	5.49153	-109.017	3.97959	-109.783	3.94286	-109.424
4.05714	-108.63	5.65254	-108.401			5.49153	-109.066	5.65254	-109.018	4.09184	-109.811	4.05714	-109.458
4.17143	-108.64	5.81356	-108.4			5.65254	-109.082	5.81356	-109.018	4.20408	-109.837	4.17143	-109.491
4.28571	-108.65	5.97458	-108.399			5.81356	-109.098	5.97458	-109.018	4.31633	-109.863	4.28571	-109.524
4.31034	-108.652	6.13559	-108.399			5.97458	-109.113			4.42857	-109.888	4.4	-109.557
4.47931	-108.669	6.29661	-108.399			6.13559	-109.128			4.54082	-109.912	4.51429	-109.589
4.58586	-108.68	6.45763	-108.399			6.29661	-109.143			4.65306	-109.934	4.62857	-109.62
4.68687	-108.691					6.45763	-109.157			4.76531	-109.956	4.74286	-109.651
4.78788	-108.702					6.61864	-109.17			4.87755	-109.977	4.85714	-109.681
5.1	-108.737					6.77966	-109.183			4.9898	-109.998	4.97143	-109.711
5.4	-108.772					6.94068	-109.196			5.10204	-110.017	5.08571	-109.74
5.5	-108.784					7.10169	-109.209			5.21429	-110.036	5.31429	-109.797
						7.26271	-109.221			5.32653	-110.054	5.42857	-109.824
						7.42373	-109.232			5.43878	-110.072	5.54286	-109.851
						7.58475	-109.244			5.55102	-110.089	5.65714	-109.878
						10	-109.384			5.66327	-110.105	5.77143	-109.904
						20	-109.661			5.77551	-110.12	5.88571	-109.929
										5.88776	-110.136	6	-109.954

## Sheet: Cu2
aug-cc-pvtz/RIMP2-aug-cc-pvtz
Cu-Cu bond length (A)	xlinCCD(2)@linLCCD(hh)* (eH)	Cu-Cu bond length (A)	xlinCCD(2)@linLCCD* (eH)	Cu-Cu bond length (A)	CCD* (eH)		linCCD* (eH)
2	-3279.58	2	-3279.61	2	-3278.86	2	-3278.87	*=computed using Q-Chem
2.1	-3279.59	2.1	-3279.62	2.1	-3278.87	2.1	-3278.88
2.2	-3279.6	2.2	-3279.62	2.2	-3278.88	2.2	-3278.89
2.3	-3279.6	2.3	-3279.62	2.3	-3278.88	2.3	-3278.89
2.4	-3279.6	3	-3279.59	2.4	-3278.88	2.5	-3278.88
3	-3279.57	4	-3279.55	2.5	-3278.88	3	-3278.86
4	-3279.53	5	-3279.53	3	-3278.85	3.5	-3278.84
5	-3279.51	6	-3279.52	4	-3278.81	4	-3278.83
6	-3279.5	7	-3279.51	5	-3278.79	4.5	-3278.84
7	-3279.49	9	-3279.52	6	-3278.79	5	-3278.88
7.5	-3279.49	10	-3279.52	7	-3278.79	6	-3279.53
8	-3279.49	20	-3279.53	9	-3278.78	7	-3278.01
9	-3279.49	30	-3279.53	10	-3278.78	8	-3278.28
10	-3279.5	40	-3279.53	11	-3278.78
20	-3279.51	50	-3279.53	12	-3278.78
30	-3279.52	60	-3279.54	13	-3278.78
40	-3279.53	70	-3279.54	14	-3278.61
50	-3279.53	80	-3279.54	15	-3278.61
60	-3279.53	90	-3279.54	30	-3279.2
70	-3279.53	100	-3279.54	40	-3279.34
80	-3279.54			50	-3279.47
90	-3279.54			60	-3279.6
100	-3279.54			70	-3278.58
				80	-3279.87
				90	-3280.01
				100	-3280.14
