# Supplementary material for: The Dose Makes the Poison: Perturbative Steps toward the Ultimate Linearized Coupled Cluster Method
Source: J Chem Theory Comput. 2026 Apr 22;22(9):4452–61. doi: 10.1021/acs.jctc.6c00366 (PMC13178949; doi:10.1021/acs.jctc.6c00366)
Supplement: Supplementary file 3 [file ct6c00366_si_003.xlsx]

## Sheet: no SO correction
Reference bond lengths and bond dissociation energies, as well as spin states, are from Abdul Table S3 and S1/S2, respectively, unless otherwise specified.
			Absolute error
	Ref. De (kcal/mol)	Ref. De error (kcal/mol)	CCSD	CCD	linCCD	linLCCD(hh)	xlinCCD(2)@linLCCD(hh)	linLCCD	xlinCCD(2)@linLCCD	Dimer S^2	Re (Å)
ScH	50	4	3.76031	3.56838	8.02079	2.91591	2.03627	7.95272	1.48227	1	1.75011
TiH	47.4	1.4	6.70214	4.64965	2.72142	2.51587	4.37788	2.1031	4.25222	4	1.777
VH	56.1	1.5	3.80121	1.15345	2.94036	2.42572	1.28247	3.40052	1.24114	5	1.684
CrH	51.1	1.6	25.2656	12.9852	11.215	13.0615	12.7586	11.3037	13.064	6	1.6554
MnH	41.1	1.4	0.364119	0.771205	1.34615	1.22462	0.0702514	1.12379	0.0554964	7	1.7309
FeH	44.8	1.5	3.74492	9.48093	13.1277	4.60083	12.8288	12.5129	11.0767	4	1.5408
CoH	54.6	1.5	5.45775	7.59067	6.74022	2.42786	13.4484	6.63747	10.7435	3	1.5327
NiH	59.2	1.9	9.3907	7.31451	9.64611	5.8345	4.74004	0.030102	5.09516	2	1.4538
CuH	63.1	4.8	2.64133	1.59293	2.92637	0.0714304	1.5362	5.37507	1.175	1	1.466
ZnH	21.9	0.2	2.01542	0.21331	1.38007	2.31281	0.881823	2.21752	0.971574	2	1.5935
TiCl	101	2	0.291194	0.719869	0.955341	6.94332	4.19453	5.73712	4.8348	4	2.2697
VCl	102.5	2	1.92363	3.18456	4.74076	3.63956	0.304117	2.16656	1.81861	5	2.2145
CrCl	90.6	1.3	22.5578	14.3438	12.7158	22.1392	17.7357	20.177	18.6951	6	2.194
MnCl	80.4	1.3	3.30826	5.54023	3.67684	11.8213	8.64845	11.2577	9.3858	7	2.2352
FeCl	79.9	1.3	3.15376	4.60452	2.81773	11.1466	7.43896	10.4727	8.2294	6	2.1742
CoCl	81.9	1.3	5.53532	5.49054	5.43956	12.3416	7.60236	3.61499	4.26706	3	2.0656
NiCl	88.7	1.3	0.564448	0.0449873	0.847482	4.50838	1.47197	0.0932698	2.16886	2	2.0615
CuCl	90.2	1	2.59317	0.657523	0.483467	4.00948	0.85194	0.473794	1.54347	1	2.0512
ZnCl	54.1	1	2.98623	1.59661	2.978	3.48735	1.38794	3.35332	1.91815	2	2.13
ScO	161	0.2	12.3125	13.5567	12.4044	3.3242	8.76057	10.9692	5.3678	2	1.6661
TiO	159.9	1.6	15.1246	18.502	16.5165	0.899969	14.207	15.7735	10.1029	3	1.6203
VO	150.9	2	16.8886	25.2427	21.1923	2.72901	22.2089	22.3156	17.1869	4	1.5893
CrO	104.8	1.4	7.86433	5.26069	0.138904	16.6002	2.69498	3.08806	2.05571	5	1.615
MnO	89.3	1.8	11.6929	26.7442	23.1902	11.7553	23.7847	26.4559	20.4908	6	1.6446
FeO	97.6	0.2	21.3409	35.4923	29.2378	19.0249	32.2579	35.4256	28.9708	5	1.6164
CoO	95.3	2.1	20.6247	37.6064	33.3312	20.8471	35.3788	36.5498	31.7962	4	1.6286
NiO	90.3	0.7	11.1756	27.2236	34.6002	20.6891	28.4725	63.5194	28.7299	3	1.6271
CuO	71	0.7	9.05212	11.853	9.90988	8.09015	12.1369	15.1361	11.0176	2	1.7246
ZnO	38.2	0.9	12.4302	12.0949	5.49067	1.4753	10.8928	14.5521	6.9389	1	1.7047
		MAE	8.43324	10.3131	9.68039	7.68493	10.1514	12.1996	9.12675
		hydride	6.59814	5.08354	5.7826	3.83057	5.76938	4.96714	5.29721
		chloride	4.7682	4.02029	3.85055	8.89298	5.5151	6.37183	5.87347
		oxide	13.8507	21.3576	18.6012	10.5435	19.0795	24.3785	16.2657
			De (kcal/mol)
	Ref. De (kcal/mol)	Ref. De error (kcal/mol)	CCSD	CCD	linCCD	Dimer S^2	Re (Å)
Sc2	11	---	-1.77	-8.87305	-3.68241	5	2.7
Ti2	36.09	4.15	-6.44	-34.1341	-17.4	3	1.9422
V+2	73.2^a	---	40.32	-12.9759	7.97093	4^a	1.735^a
V2	64.25	---	-48.75	-58.4984	-42.9448	3	1.766
Cr2	35.98	1.38	20	-97.1918	--	1	1.6788
Mn2	3	2.31	-260.65	-260.755	-248.996	1	3.4
Fe2	18.22	---	---	---	--	9	2.02
Co2	39.39	6	6	1.16076	--	5	2.13
Ni+2	52.2^a	---	37.12	82.3681	84.136	4^a	2.223^a
K2	12.0^a	---	11.83	11.9756	15.3245	1^a	3.905^a
Zn2	0.78	0.0001	0.47	0.611606	0.696051	1	4.8
Ni2	47.6	0.2	42.25	39.0035	43.6436	3^a	2.154
Cu2	47.92	0.57	44.22	43.3694	47.1281	1	2.2193
	a:	https://doi.org/10.1063/1.2162161

## Sheet: with SO correction
Reference bond lengths and bond dissociation energies, as well as spin states, are from Abdul Table S3 and S1/S2, respectively, unless otherwise specified. SOC corrections from Abdul Table S5 were applied.
			Absolute error
	Ref. De (kcal/mol)	Ref. De error (kcal/mol)	CCSD	CCD	linCCD	linLCCD(hh)	xlinCCD(2)@linLCCD(hh)	linLCCD	xlinCCD(2)@linLCCD	Dimer S^2	Re (Å)	\Delta_SO (kcal/mol)
ScH	50	4	3.43031	3.23838	7.69079	3.24591	1.70627	8.28272	1.15227	1	1.75011	-0.33
TiH	47.4	1.4	6.51214	4.45965	2.53142	2.32587	4.18788	1.9131	4.06222	4	1.777	-0.19
VH	56.1	1.5	3.40121	1.55345	3.34036	2.82572	1.68247	3.80052	1.64114	5	1.684	-0.4
CrH	51.1	1.6	25.2656	12.9852	11.215	13.0615	12.7586	11.3037	13.064	6	1.6554	0
MnH	41.1	1.4	0.364119	0.771205	1.34615	1.22462	0.0702514	1.12379	0.0554964	7	1.7309	0
FeH	44.8	1.5	3.76492	9.50093	13.1477	4.62083	12.8488	12.5329	11.0967	4	1.5408	-0.02
CoH	54.6	1.5	5.67775	7.81067	6.96022	2.20786	13.6684	6.85747	10.9635	3	1.5327	-0.22
NiH	59.2	1.9	8.3007	6.22451	8.55611	4.7445	3.65004	1.1201	4.00516	2	1.4538	-1.09
CuH	63.1	4.8	2.64133	1.59293	2.92637	0.0714304	1.5362	5.37507	1.175	1	1.466	0
ZnH	21.9	0.2	2.01542	0.21331	1.38007	2.31281	0.881823	2.21752	0.971574	2	1.5935	0
TiCl	101	2	0.588806	0.160131	1.83534	6.06332	3.31453	4.85712	3.9548	4	2.2697	-0.88
VCl	102.5	2	3.13363	4.39456	5.95076	2.42956	0.905883	0.956564	0.608607	5	2.2145	-1.21
CrCl	90.6	1.3	21.7978	13.5838	11.9558	21.3792	16.9757	19.417	17.9351	6	2.194	-0.76
MnCl	80.4	1.3	2.54826	4.78023	2.91684	11.0613	7.88845	10.4977	8.6258	7	2.2352	-0.76
FeCl	79.9	1.3	2.55376	4.00452	2.21773	10.5466	6.83896	9.87274	7.6294	6	2.1742	-0.6
CoCl	81.9	1.3	6.54532	6.50054	6.44956	11.3316	8.61236	2.60499	5.27706	3	2.0656	-1.01
NiCl	88.7	1.3	3.56445	3.04499	2.15252	1.50838	1.52803	2.90673	0.831136	2	2.0615	-3
CuCl	90.2	1	3.35317	1.41752	0.276533	3.24948	0.0919405	1.23379	0.78347	1	2.0512	-0.76
ZnCl	54.1	1	3.74623	2.35661	3.738	2.72735	0.627938	2.59332	1.15815	2	2.13	-0.76
ScO	161	0.2	12.8625	14.1067	12.9544	2.7742	9.31057	11.5192	5.9178	2	1.6661	-0.55
TiO	159.9	1.6	15.6946	19.072	17.0865	0.329969	14.777	16.3435	10.6729	3	1.6203	-0.57
VO	150.9	2	18.0586	26.4127	22.3623	3.89901	23.3789	23.4856	18.3569	4	1.5893	-1.17
CrO	104.8	1.4	7.96433	5.16069	0.038904	16.7002	2.59498	2.98806	2.15571	5	1.615	0.1
MnO	89.3	1.8	11.9129	26.9642	23.4102	11.9753	24.0047	26.6759	20.7108	6	1.6446	-0.22
FeO	97.6	0.2	21.5109	35.6623	29.4078	19.1949	32.4279	35.5956	29.1408	5	1.6164	-0.17
CoO	95.3	2.1	21.5647	38.5464	34.2712	21.7871	36.3188	37.4898	32.7362	4	1.6286	-0.94
NiO	90.3	0.7	14.2756	30.3236	37.7002	23.7891	31.5725	66.6194	31.8299	3	1.6271	-3.1
CuO	71	0.7	8.95212	11.753	9.80988	7.99015	12.0369	15.0361	10.9176	2	1.7246	0.1
ZnO	38.2	0.9	12.6502	12.3149	5.71067	1.6953	9.6435	14.7721	7.1589	1	1.7047	-0.22
		MAE	8.78109	10.6521	9.97722	7.48528	10.2014	12.4135	9.12373
		hydride	6.43814	5.01243	5.71149	3.71057	5.69827	5.13825	5.2261
		chloride	5.31461	4.47143	4.16589	7.81076	5.1982	6.10444	5.20039
		oxide	14.5447	22.0316	19.2752	11.0135	19.6066	25.0525	16.9597
			De (kcal/mol)
	Ref. De (kcal/mol)	Ref. De error (kcal/mol)	CCSD	CCD	linCCD	Dimer S^2	Re (Å)	\Delta_SO (kcal/mol)
Sc2	11	---	-1.77	-8.87305	-3.68241	5	2.7	0
Ti2	36.09	4.15	-6.44	-34.1341	-17.4	3	1.9422	0
V+2	73.2^a	---	40.32	-12.9759	7.97093	4^a	1.735^a	---
V2	64.25	---	-50.57	-58.4984	-42.9448	3	1.766	-1.82
Cr2	35.98	1.38	20	-97.1918	--	1	1.6788	0
Mn2	3	2.31	-260.65	-260.755	-248.996	1	3.4	0
Fe2	18.22	---	---	---	--	9	2.02	0
Co2	39.39	6	6	1.16076	--	5	2.13	0
Ni+2	52.2^a	---	37.12	82.3681	84.136	4^a	2.223^a	---
K2	12.0^a	---	11.83	11.9756	15.3245	1^a	3.905^a	---
Zn2	0.78	0.0001	0.47	0.611606	0.696051	1	4.8	0
Ni2	47.6	0.2	36.69	39.0035	43.6436	3^a	2.154	-5.56
Cu2	47.92	0.57	44.22	43.3694	47.1281	1	2.2193	0
	a:	https://doi.org/10.1063/1.2162161
