# Supplementary material for: The Dose Makes the Poison: Perturbative Steps toward the Ultimate Linearized Coupled Cluster Method
Source: J Chem Theory Comput. 2026 Apr 22;22(9):4452–61. doi: 10.1021/acs.jctc.6c00366 (PMC13178949; doi:10.1021/acs.jctc.6c00366)
Supplement: Supplementary file 4 [file ct6c00366_si_004.xlsx]

## Sheet: S-T gaps
bond length	System	CCSDT(Q)_L/CBS	LinLCCD/Def2-QZVPPD	Error (kcal/mol)	Error (eV)	xLinCCD(2)(LinLCCD)/Def2-QZVPPD	Error (kcal/mol)	Error (eV)	MP2/Def2-QZVPPD	Error (kcal/mol)	Error (eV)	MP3/Def2-QZVPPD	Error (kcal/mol)	Error (eV)	LinLCCD(hh)/Def2-QZVPPD	Error (kcal/mol)	Error (eV)	xLinCCD(2)(LinLCCD(hh))/Def2-QZVPPD	Error (kcal/mol)	Error (eV)	linCCD /Def2-QZVPPD	Error (kcal/mol)	Error (eV)
2.2951	AgCl	75.392	86.2752	10.8832	0.471942	86.3126	10.9206	0.473563	87.8813	12.4893	0.541579	82.0113	6.61932	0.287036	87.1827	11.7907	0.511284	85.8307	10.4387	0.452658	84.8688	9.47685	0.410948
1.98914	AgF	78.707	87.4368	8.72981	0.378561	91.5428	12.8358	0.556615	91.5888	12.8818	0.558597	85.6849	6.97787	0.302584	89.5709	10.8639	0.471096	90.9786	12.2716	0.532137	88.77	10.063	0.436367
1.62498	AgH	65.673	61.6928	3.98023	0.172599	66.2314	0.558406	0.0242148	65.0697	0.603327	0.0261623	65.0767	0.596349	0.0258597	63.9948	1.67821	0.0727728	66.3442	0.671201	0.0291056	67.4272	1.75423	0.0760692
2.23744	AuCl	57.284	58.0974	0.81344	0.0352741	59.2205	1.93649	0.0839741	61.5409	4.25687	0.184592	55.6916	1.59241	0.0690524	59.9468	2.66284	0.11547	58.8297	1.54569	0.0670262	59.1914	1.90736	0.0827095
1.95044	AuF	45.687	44.5824	1.10458	0.0478993	46.324	0.637019	0.0276238	49.1101	3.42314	0.148439	42.7551	2.93191	0.127138	46.6526	0.96557	0.0418704	45.9346	0.247561	0.0107351	46.7952	1.10817	0.0480541
1.54299	AuH	72.366	68.5614	3.8046	0.164983	70.2487	2.11727	0.0918133	74.5335	2.16751	0.0939908	66.9171	5.4489	0.236283	71.6867	0.679271	0.0294555	69.731	2.63498	0.114262	70.6606	1.70542	0.073953
1.8886	CdO	8.187	-4.68579	12.8728	0.558217	1.21806	6.96893	0.302202	19.0298	10.8428	0.470179	-6.19664	14.3836	0.623723	6.35963	1.82737	0.0792411	-0.220538	8.40754	0.364579	10.2981	2.1111	0.0915443
2.35679	CdSe	8.831	3.64407	5.18693	0.224927	8.31633	0.514673	0.0223183	11.9457	3.11472	0.135065	5.60018	3.23082	0.140099	8.35877	0.472235	0.0204777	8.09748	0.733523	0.0318081	10.7062	1.87523	0.0813165
2.23526	CdS	10.44	4.2832	6.1568	0.266984	9.78266	0.65734	0.028505	14.157	3.71704	0.161184	6.4453	3.9947	0.173224	9.7136	0.726398	0.0314991	9.40563	1.03437	0.0448537	11.6703	1.2303	0.0533498
2.21177	CuBr	64.571	74.5356	9.96458	0.432106	56.7203	7.85069	0.340438	97.3286	32.7576	1.42048	37.5255	27.0455	1.17278	82.6786	18.1076	0.785206	52.8534		0	62.1854	2.38557	0.103447
2.05	CuCl	59.917	71.4994	11.5824	0.502261	53.5637	6.35327	0.275504	94.9141	34.9971	1.51759	33.9403	25.9767	1.12644	79.8257	19.9087	0.863309	49.6377	10.2793	0.445746	59.106	0.810995	0.0351675
1.758	CuF	48.046	55.1883	7.14234	0.309721	37.6091	10.4369	0.452585	79.9648	31.9188	1.38411	17.5162	30.5298	1.32388	63.8302	15.7842	0.684458	33.5648	14.4812	0.627953	43.1658	4.88018	0.211621
1.48	CuH	59.792	74.4043	14.6123	0.633651	56.7552	3.03684	0.13169	99.3514	39.5594	1.71543	36.4504	23.3416	1.01217	83.2091	23.4171	1.01545	52.8041	6.98792	0.30302	63.2446	3.45257	0.149715
1.90241	HgO	6.765	0.478363	6.28664	0.272615	4.36783	2.39717	0.103951	15.9141	9.14912	0.396737	-2.78382	9.54882	0.414069	9.22936	2.46436	0.106863	3.31703	3.44797	0.149516	10.4749	3.70987	0.160872
2.382	HgSe	5.967	3.85559	2.11141	0.0915595	7.30387	1.33687	0.0579723	9.42898	3.46198	0.150123	3.77165	2.19535	0.0951977	7.726	1.759	0.0762764	7.11268	1.14568	0.0496804	9.92509	3.95809	0.171636
2.25126	HgS	8.254	5.56211	2.69189	0.116731	9.59275	1.33875	0.0580537	12.5897	4.33575	0.188013	5.55353	2.70047	0.117102	10.1509	1.89695	0.082258	9.27529	1.02129	0.0442867	12.0149	3.76094	0.163087
1.65856	PtC	40.411	38.3242	2.0868	0.0904925	37.2224	3.18859	0.138271	50.6411	10.2301	0.44361	27.4041	13.0069	0.564023	44.4504	4.03944	0.175164	35.6128	4.79823	0.208068	40.2608	0.15021	0.00651362
1.56603	RuC	1.972	1.52161	0.45039	0.0195308	0.584142	1.38786	0.0601832	7.19047	5.21847	0.226291	-6.2984	8.2704	0.358633	4.67182	2.69982	0.117073	-0.458013	2.43001	0.105374	0.573123	1.39888	0.0606601
2.39098	ScBr	5.653	-9.14743	14.8004	0.641808	-1.56728	7.22028	0.313101	0.565662	5.08734	0.220604	-1.4767	7.1297	0.309168	-3.4907	9.1437	0.396502	-1.31543		0	6.86568	1.21268	0.0525857
2.23627	ScCl	6.696	-7.81337	14.5094	0.629186	-0.324466	7.02047	0.304436	1.61712	5.07888	0.220237	-0.25133	6.94733	0.30126	-2.28769	8.98369	0.389563	-0.0802396	6.77624	0.293841	7.05593	0.35993	0.0156078
1.788	ScF	10.736	-4.0475	14.7835	0.641073	3.37597	7.36003	0.319161	5.03153	5.70447	0.247365	3.23436	7.50164	0.325297	1.16401	9.57199	0.415074	3.61278	7.12322	0.308887	9.89697	0.839033	0.0363833
1.796	ScH	8.063	-6.02201	14.085	0.610784	2.08099	5.98201	0.259405	2.8168	5.2462	0.227493	2.89256	5.17044	0.224208	-0.908615	8.97161	0.38904	2.51195	5.55105	0.240713	10.6277	2.56472	0.111215
1.7	ZnO	12.273	-1.75918	14.0322	0.608493	5.26138	7.01162	0.304053	24.6651	12.3921	0.537363	-4.12779	16.4008	0.711194	9.35243	2.92057	0.126646	3.44555	8.82745	0.382788	10.6608	1.61222	0.0699114
2.17732	ZnSe	12.429	5.92594	6.50306	0.282	11.8094	0.619641	0.0268702	14.4517	2.02266	0.0877095	9.69503	2.73397	0.118554	10.6542	1.77476	0.0769597	11.6703		0	13.639	1.20999	0.0524695
2.068	ZnS	13.381	5.99799	7.38301	0.320158	12.8207	0.560347	0.024299	16.111	2.73001	0.118382	10.0924	3.28857	0.142604	11.4359	1.9451	0.084346	12.5159	0.865147	0.0375157	13.9869	0.605886	0.0262733
		RMSE:		9.27653	0.402268		5.74468	0.249113		15.3659	0.666316		12.7442	0.552632		9.34332	0.405158		6.1813	0.268042		3.53477	0.15328
		MAX:			0.641808			0.556615			1.71543			1.32388			1.01545			0.627953			0.436367

## Sheet: linCCD
	(kcal/mol)	627.51	<=eH to kcal/mol	0.0433634	<=kcal/mol to eV
System	CCSDT(Q)_L/CBS	linCCD, S/Def2-QZVPPD (eH)	linCCD, T/Def2-QZVPPD (eH)	linCCD/Def2-QZVPPD, S-T (eH)	linCCD /Def2-QZVPPD (kcal/mol)	Error (kcal/mol)	Error (eV)
AgCl	75.392	-606.847	-606.712	0.135247	84.8688	9.47685	0.410948
AgF	78.707	-246.623	-246.481	0.141464	88.77	10.063	0.436367
AgH	65.673	-147.413	-147.306	0.107452	67.4272	1.75423	0.0760692
AuCl	57.284	-595.427	-595.333	0.0943274	59.1914	1.90736	0.0827095
AuF	45.687	-235.195	-235.12	0.0745729	46.7952	1.10817	0.0480541
AuH	72.366	-136.034	-135.921	0.112605	70.6606	1.70542	0.073953
CdO	8.187	-242.694	-242.678	0.0164111	10.2981	2.1111	0.0915443
CdSe	8.831	-2568.34	-2568.32	0.0170615	10.7062	1.87523	0.0813165
CdS	10.44	-565.562	-565.544	0.0185978	11.6703	1.2303	0.0533498
CuBr	64.571	-4213.17	-4213.07	0.0990988	62.1854	2.38557	0.103447
CuCl	59.917	-2099.8	-2099.71	0.0941914	59.106	0.810995	0.0351675
CuF	48.046	-1739.59	-1739.52	0.0687891	43.1658	4.88018	0.211621
CuH	59.792	-1640.36	-1640.26	0.100787	63.2446	3.45257	0.149715
HgO	6.765	-228.247	-228.23	0.0166928	10.4749	3.70987	0.160872
HgSe	5.967	-2553.9	-2553.89	0.0158166	9.92509	3.95809	0.171636
HgS	8.254	-551.124	-551.105	0.019147	12.0149	3.76094	0.163087
PtC	40.411	-157.014	-156.95	0.0641596	40.2608	0.15021	0.00651362
RuC	1.972	-132.68	-132.679	0.00091333	0.573123	1.39888	0.0606601
ScBr	5.653	-3333.52	-3333.51	0.0109412	6.86568	1.21268	0.0525857
ScCl	6.696	-1220.17	-1220.16	0.0112443	7.05593	0.35993	0.0156078
ScF	10.736	-859.996	-859.98	0.0157718	9.89697	0.839033	0.0363833
ScH	8.063	-760.688	-760.671	0.0169364	10.6277	2.56472	0.111215
ZnO	12.273	-1853.75	-1853.74	0.016989	10.6608	1.61222	0.0699114
ZnSe	12.429	-4179.39	-4179.37	0.0217351	13.639	1.20999	0.0524695
ZnS	13.381	-2176.62	-2176.6	0.0222895	13.9869	0.605886	0.0262733
						3.53477	0.15328	RMSE
							0.436367	MAX

## Sheet: xLinCCD(2)@LinLCCD(hh)
	(kcal/mol)	627.51	<=eH to kcal/mol	0.0433634	<=kcal/mol to eV
System	CCSDT(Q)_L/CBS	xlinCCD@linLCCD(hh), S/Def2-QZVPPD (eH)	xlinCCD@linLCCD(hh), T/Def2-QZVPPD (eH)	xlinCCD@linLCCD(hh)/Def2-QZVPPD, S-T (eH)	xlinCCD@linLCCD(hh) /Def2-QZVPPD (kcal/mol)	Error (kcal/mol)	Error (eV)
AgCl	75.392	-606.824	-606.688	0.13678	85.8307	10.4387	0.452658
AgF	78.707	-246.607	-246.462	0.144984	90.9786	12.2716	0.532137
AgH	65.673	-147.397	-147.291	0.105726	66.3442	0.671201	0.0291056
AuCl	57.284	-595.404	-595.31	0.0937511	58.8297	1.54569	0.0670262
AuF	45.687	-235.178	-235.104	0.0732014	45.9346	0.247561	0.0107351
AuH	72.366	-136.018	-135.907	0.111123	69.731	2.63498	0.114262
CdO	8.187	-242.659	-242.659	-0.00035145	-0.220538	8.40754	0.364579
CdSe	8.831	-2568.31	-2568.3	0.0129041	8.09748	0.733523	0.0318081
CdS	10.44	-565.535	-565.52	0.0149888	9.40563	1.03437	0.0448537
CuBr	64.571	-4213.12	-4213.04	0.0842273	52.8534		0
CuCl	59.917	-2099.76	-2099.68	0.0791027	49.6377	10.2793	0.445746
CuF	48.046	-1739.55	-1739.5	0.0534889	33.5648	14.4812	0.627953
CuH	59.792	-1640.32	-1640.24	0.0841487	52.8041	6.98792	0.30302
HgO	6.765	-228.215	-228.21	0.00528603	3.31703	3.44797	0.149516
HgSe	5.967	-2553.87	-2553.86	0.0113348	7.11268	1.14568	0.0496804
HgS	8.254	-551.094	-551.08	0.0147811	9.27529	1.02129	0.0442867
PtC	40.411	-156.976	-156.919	0.0567526	35.6128	4.79823	0.208068
RuC	1.972	-132.64	-132.641	-0.00072989	-0.458013	2.43001	0.105374
ScBr	5.653	-3333.49	-3333.49	-0.00209627	-1.31543		0
ScCl	6.696	-1220.14	-1220.14	-0.00012787	-0.0802396	6.77624	0.293841
ScF	10.736	-859.97	-859.964	0.00575733	3.61278	7.12322	0.308887
ScH	8.063	-760.66	-760.656	0.00400304	2.51195	5.55105	0.240713
ZnO	12.273	-1853.71	-1853.71	0.00549083	3.44555	8.82745	0.382788
ZnSe	12.429	-4179.35	-4179.33	0.0185978	11.6703		0
ZnS	13.381	-2176.58	-2176.56	0.0199453	12.5159	0.865147	0.0375157
						6.1813	0.268042	RMSE
							0.627953	MAX

## Sheet: LinLCCD(hh)
	(kcal/mol)	627.51	<=eH to kcal/mol	0.0433634	<=kcal/mol to eV
System	CCSDT(Q)_L/CBS	linLCCD(hh), S/Def2-QZVPPD (eH)	linLCCD(hh), T/Def2-QZVPPD (eH)	linLCCD(hh)/Def2-QZVPPD, S-T (eH)	linLCCD(hh) /Def2-QZVPPD (kcal/mol)	Error (kcal/mol)	Error (eV)
AgCl	75.392	-606.731	-606.592	0.138934	87.1827	11.7907	0.511284
AgF	78.707	-246.531	-246.388	0.14274	89.5709	10.8639	0.471096
AgH	65.673	-147.35	-147.248	0.101982	63.9948	1.67821	0.0727728
AuCl	57.284	-595.324	-595.228	0.0955314	59.9468	2.66284	0.11547
AuF	45.687	-235.112	-235.038	0.0743456	46.6526	0.96557	0.0418704
AuH	72.366	-135.985	-135.871	0.11424	71.6867	0.679271	0.0294555
CdO	8.187	-242.592	-242.582	0.0101347	6.35963	1.82737	0.0792411
CdSe	8.831	-2568.25	-2568.23	0.0133205	8.35877	0.472235	0.0204777
CdS	10.44	-565.448	-565.432	0.0154796	9.7136	0.726398	0.0314991
CuBr	64.571	-4213.14	-4213	0.131757	82.6786	18.1076	0.785206
CuCl	59.917	-2099.75	-2099.62	0.12721	79.8257	19.9087	0.863309
CuF	48.046	-1739.56	-1739.46	0.10172	63.8302	15.7842	0.684458
CuH	59.792	-1640.36	-1640.23	0.132602	83.2091	23.4171	1.01545
HgO	6.765	-228.164	-228.149	0.0147079	9.22936	2.46436	0.106863
HgSe	5.967	-2553.82	-2553.81	0.0123122	7.726	1.759	0.0762764
HgS	8.254	-551.025	-551.009	0.0161766	10.1509	1.89695	0.082258
PtC	40.411	-156.959	-156.888	0.0708363	44.4504	4.03944	0.175164
RuC	1.972	-132.619	-132.611	0.00744502	4.67182	2.69982	0.117073
ScBr	5.653	-3333.41	-3333.41	-0.00556279	-3.4907	9.1437	0.396502
ScCl	6.696	-1220.03	-1220.03	-0.00364567	-2.28769	8.98369	0.389563
ScF	10.736	-859.883	-859.881	0.00185496	1.16401	9.57199	0.415074
ScH	8.063	-760.594	-760.596	-0.00144797	-0.908615	8.97161	0.38904
ZnO	12.273	-1853.71	-1853.69	0.014904	9.35243	2.92057	0.126646
ZnSe	12.429	-4179.35	-4179.33	0.0169786	10.6542	1.77476	0.0769597
ZnS	13.381	-2176.55	-2176.53	0.0182243	11.4359	1.9451	0.084346
						9.34332	0.405158	RMSE
							1.01545	MAX

## Sheet: MP2
	(kcal/mol)	627.51	<=eH to kcal/mol	0.0433634	<=kcal/mol to eV
System	CCSDT(Q)_L/CBS	MP2, S/Def2-QZVPPD (eH)	MP2, T/Def2-QZVPPD (eH)	MP2/Def2-QZVPPD, S-T (eH)	MP2/Def2-QZVPPD (kcal/mol)	Error (kcal/mol)	Error (eV)
AgCl	75.392	-606.855	-606.715	0.140048	87.8813	12.4893	0.541579
AgF	78.707	-246.651	-246.505	0.145956	91.5888	12.8818	0.558597
AgH	65.673	-147.438	-147.334	0.103695	65.0697	0.603327	0.0261623
AuCl	57.284	-595.441	-595.343	0.0980716	61.5409	4.25687	0.184592
AuF	45.687	-235.225	-235.147	0.078262	49.1101	3.42314	0.148439
AuH	72.366	-136.066	-135.948	0.118777	74.5335	2.16751	0.0939908
CdO	8.187	-242.727	-242.697	0.0303258	19.0298	10.8428	0.470179
CdSe	8.831	-2568.41	-2568.39	0.0190367	11.9457	3.11472	0.135065
CdS	10.44	-565.577	-565.554	0.0225607	14.157	3.71704	0.161184
CuBr	64.571	-4213.31	-4213.16	0.155103	97.3286	32.7576	1.42048
CuCl	59.917	-2099.9	-2099.75	0.151255	94.9141	34.9971	1.51759
CuF	48.046	-1739.7	-1739.58	0.127432	79.9648	31.9188	1.38411
CuH	59.792	-1640.47	-1640.31	0.158327	99.3514	39.5594	1.71543
HgO	6.765	-228.285	-228.26	0.0253608	15.9141	9.14912	0.396737
HgSe	5.967	-2553.98	-2553.96	0.015026	9.42898	3.46198	0.150123
HgS	8.254	-551.146	-551.126	0.020063	12.5897	4.33575	0.188013
PtC	40.411	-157.083	-157.003	0.0807017	50.6411	10.2301	0.44361
RuC	1.972	-132.75	-132.738	0.0114588	7.19047	5.21847	0.226291
ScBr	5.653	-3333.53	-3333.53	0.00090144	0.565662	5.08734	0.220604
ScCl	6.696	-1220.12	-1220.12	0.00257705	1.61712	5.07888	0.220237
ScF	10.736	-859.968	-859.96	0.00801826	5.03153	5.70447	0.247365
ScH	8.063	-760.644	-760.64	0.00448886	2.8168	5.2462	0.227493
ZnO	12.273	-1853.85	-1853.82	0.0393063	24.6651	12.3921	0.537363
ZnSe	12.429	-4179.52	-4179.49	0.0230302	14.4517	2.02266	0.0877095
ZnS	13.381	-2176.69	-2176.66	0.0256745	16.111	2.73001	0.118382
						15.3659	0.666316	RMSE
							1.71543	MAX

## Sheet: MP3
	(kcal/mol)	627.51	<=eH to kcal/mol	0.0433634	<=kcal/mol to eV
System	CCSDT(Q)_L/CBS	MP3, S/Def2-QZVPPD (eH)	MP3, T/Def2-QZVPPD (eH)	MP3/Def2-QZVPPD, S-T (eH)	MP3/Def2-QZVPPD (kcal/mol)	Error (kcal/mol)	Error (eV)
AgCl	75.392	-606.825	-606.694	0.130693	82.0113	6.61932	0.287036
AgF	78.707	-246.602	-246.465	0.136548	85.6849	6.97787	0.302584
AgH	65.673	-147.393	-147.29	0.103706	65.0767	0.596349	0.0258597
AuCl	57.284	-595.404	-595.315	0.0887502	55.6916	1.59241	0.0690524
AuF	45.687	-235.173	-235.105	0.0681346	42.7551	2.93191	0.127138
AuH	72.366	-136.014	-135.907	0.106639	66.9171	5.4489	0.236283
CdO	8.187	-242.652	-242.662	-0.00987497	-6.19664	14.3836	0.623723
CdSe	8.831	-2568.3	-2568.29	0.00892445	5.60018	3.23082	0.140099
CdS	10.44	-565.536	-565.525	0.0102712	6.4453	3.9947	0.173224
CuBr	64.571	-4213.09	-4213.03	0.0598007	37.5255	27.0455	1.17278
CuCl	59.917	-2099.73	-2099.68	0.0540873	33.9403	25.9767	1.12644
CuF	48.046	-1739.51	-1739.49	0.0279138	17.5162	30.5298	1.32388
CuH	59.792	-1640.29	-1640.23	0.0580874	36.4504	23.3416	1.01217
HgO	6.765	-228.209	-228.214	-0.0044363	-2.78382	9.54882	0.414069
HgSe	5.967	-2553.86	-2553.85	0.00601051	3.77165	2.19535	0.0951977
HgS	8.254	-551.093	-551.084	0.00885011	5.55353	2.70047	0.117102
PtC	40.411	-156.953	-156.91	0.0436712	27.4041	13.0069	0.564023
RuC	1.972	-132.61	-132.62	-0.0100371	-6.2984	8.2704	0.358633
ScBr	5.653	-3333.49	-3333.49	-0.00235327	-1.4767	7.1297	0.309168
ScCl	6.696	-1220.15	-1220.15	-0.00040052	-0.25133	6.94733	0.30126
ScF	10.736	-859.975	-859.97	0.00515428	3.23436	7.50164	0.325297
ScH	8.063	-760.669	-760.664	0.00460959	2.89256	5.17044	0.224208
ZnO	12.273	-1853.69	-1853.7	-0.00657805	-4.12779	16.4008	0.711194
ZnSe	12.429	-4179.33	-4179.32	0.01545	9.69503	2.73397	0.118554
ZnS	13.381	-2176.57	-2176.55	0.0160833	10.0924	3.28857	0.142604
						12.7442	0.552632	RMSE
							1.32388	MAX
