# Supplementary material for: The Dose Makes the Poison: Perturbative Steps toward the Ultimate Linearized Coupled Cluster Method
Source: J Chem Theory Comput. 2026 Apr 22;22(9):4452–61. doi: 10.1021/acs.jctc.6c00366 (PMC13178949; doi:10.1021/acs.jctc.6c00366)
Supplement: Supplementary file 5 [file ct6c00366_si_005.xlsx]

## Sheet: L7
System:	Benchmark	Benchmark Error Delimiters	BW-s2(alpha=1)	BW-s2(alpha=2)	BW-s2(alpha=2sqrt2)	BW-s2(alpha=3)	BW-s2(alpha=3.5)	BW-s2(alpha=4)	BW-s2(alpha=4.5)	BW-s2(alpha=5)	BW-s2(alpha=6)	BW-s2(alpha=8)	MP2	k-MP2 (k=1.1)
Coronene Dimer	-20.93	0.44	-33.3238	-29.6885	-27.2343	-26.7797	-25.5213	-24.3659	-23.3031	-22.3211	-20.5546	-17.6382	-38.0814	-23.2606
Circumcoronene/Adenine	-17.49	0.31	-24.1089	-21.8038	-20.2084	-19.9178	-19.0954	-18.3418	-17.6463	-16.9992	-15.835	-13.8983	-27.0929	-18.5322
Circumcoronene/GC	-29.24	0.91	-40.3959	-36.5409	-33.8132	-33.3165	-31.9258	-30.6425	-29.4553	-28.102	-26.3663	-23.0269	-45.37	-31.1053
Octadecane Dimer	-11	0.17	-10.8974	-10.082	-9.47967	-9.36342	-9.03432	-8.72375	-8.42902	-8.14744	-7.62769	-6.72116	-11.8322	-8.40863
GC/GC Base Pair	-13.54	0.27	-16.9985	-15.3461	-14.1719	-13.9487	-13.3239	-12.7387	-12.193	-11.6801	-10.7405	-9.14639	-18.987	-13.7281
Guanine Trimer	-2.08	0.09	-3.63301	-2.89281	-2.374	-2.27597	-2.0024	-1.74902	-1.51186	-1.29079	-0.8884	-0.21112	-4.54126	-1.91688
Phenylalanine Residues	-25.46	0.01	-25.725	-25.4686	-24.8542	-24.7847	-24.5858	-24.3981	-24.2217	-24.0544	-23.744	-23.208	-26.3182	-25.4584

## Sheet: A24
System:	Benchmark	BW-s2(alpha=1)	BW-s2(alpha=2)	BW-s2(alpha=2sqrt2)	BW-s2(alpha=3)	BW-s2(alpha=3.5)	BW-s2(alpha=4)	BW-s2(alpha=4.5)	BW-s2(alpha=5)	BW-s2(alpha=6)	BW-s2(alpha=8)	MP2	k-MP2 (k=1.1)
01waterammonia	-6.492	-6.50022	-6.43937	-6.39396	-6.38508	-6.3598	-6.33568	-6.31263	-6.29057	-6.24914	-6.17538	-6.56837	-6.72029
02waterdimer	-4.994	-4.87835	-4.85083	-4.82932	-4.82509	-4.81295	-4.80123	-4.78989	-4.77892	-4.75799	-4.71971	-4.90831	-5.10802
03HCNdimer	-4.738	-4.90479	-4.90103	-4.89557	-4.89439	-4.89074	-4.88686	-4.88281	-4.87865	-4.87011	-4.85282	-4.90496	-5.14447
04HFdimer	-4.564	-4.34998	-4.355	-4.35731	-4.3577	-4.3586	-4.35918	-4.35949	-4.35955	-4.35905	-4.35617	-4.3427	-4.58566
05ammoniadimer	-3.141	-3.10435	-3.04398	-2.99891	-2.99016	-2.96533	-2.94172	-2.91925	-2.89782	-2.85776	-2.78714	-3.1727	-3.08659
06HFmethane	-1.66	-1.66891	-1.62655	-1.59454	-1.58825	-1.57026	-1.55302	-1.53648	-1.52059	-1.49059	-1.43678	-1.71556	-1.68025
07ammoniamethane	-0.771	-0.686516	-0.659399	-0.639087	-0.635137	-0.623906	-0.613218	-0.603028	-0.593299	-0.575092	-0.542921	-0.717031	-0.651604
08watermethane	-0.665	-0.601026	-0.578806	-0.562093	-0.558841	-0.549585	-0.540763	-0.532342	-0.524292	-0.509202	-0.482457	-0.625954	-0.579269
09formaldehydedimer	-4.479	-4.51377	-4.49844	-4.48119	-4.47735	-4.46556	-4.45323	-4.44051	-4.42754	-4.40119	-4.34854	-4.51895	-4.98375
10waterethene	-2.564	-2.72444	-2.64848	-2.59313	-2.58241	-2.55212	-2.52349	-2.49639	-2.47067	-2.42291	-2.33961	-2.81203	-2.73667
11formaldehydeethene	-1.623	-1.64645	-1.58357	-1.53696	-1.52794	-1.50239	-1.47818	-1.45517	-1.43327	-1.39259	-1.32075	-1.71839	-1.58412
12ethynedimer	-1.529	-1.62905	-1.57806	-1.54136	-1.53435	-1.51464	-1.49614	-1.47874	-1.46232	-1.43207	-1.37994	-1.68969	-1.57727
13ammoniaethene	-1.382	-1.46379	-1.39816	-1.35038	-1.34118	-1.31522	-1.29075	-1.26764	-1.24576	-1.20526	-1.13504	-1.54011	-1.36408
14ethenedimer	-1.106	-1.17182	-1.06745	-0.992094	-0.97771	-0.937244	-0.899295	-0.863599	-0.829939	-0.76797	-0.661458	-1.29556	-0.862998
15methaneethene	-0.509	-0.5146	-0.474165	-0.444662	-0.43899	-0.42298	-0.407891	-0.393638	-0.380142	-0.355167	-0.311862	-0.561691	-0.410932
16boranemethane	-1.513	-1.43146	-1.34456	-1.27878	-1.2659	-1.22913	-1.19395	-1.16024	-1.12791	-1.06699	-0.958117	-1.52772	-1.10907
17methaneethane	-0.836	-0.757464	-0.700552	-0.657837	-0.649525	-0.625881	-0.60336	-0.581878	-0.561358	-0.522931	-0.454882	-0.821368	-0.589373
18methaneethane	-0.614	-0.51891	-0.478397	-0.447914	-0.441994	-0.425155	-0.409119	-0.393827	-0.379217	-0.35184	-0.303356	-0.564477	-0.401571
19methanedimer	-0.539	-0.46597	-0.430871	-0.40442	-0.399264	-0.384581	-0.370571	-0.357187	-0.344382	-0.320352	-0.277698	-0.505199	-0.357956
20Armethane	-0.405	-0.38428	-0.355471	-0.333881	-0.329677	-0.317721	-0.306335	-0.295477	-0.285106	-0.265693	-0.23138	-0.416612	-0.307328
21Arethene	-0.365	-0.397674	-0.357797	-0.32875	-0.323174	-0.307443	-0.292635	-0.27866	-0.265443	-0.241018	-0.198786	-0.444226	-0.294586
22etheneethyne	0.794	0.65926	0.822235	0.936767	0.958384	1.01876	1.07481	1.12705	1.1759	1.26481	1.41476	0.459376	1.10976
23ethenedimer	0.909	0.870315	1.03842	1.15784	1.18047	1.24382	1.30286	1.35807	1.40985	1.50449	1.66519	0.666657	1.32668
24ethynedimer	1.084	0.886007	1.05033	1.16493	1.18642	1.2463	1.30168	1.35309	1.40102	1.48785	1.63325	0.681584	1.35847

## Sheet: X31
System:	Benchmark	BW-s2(alpha=1)	BW-s2(alpha=2)	BW-s2(alpha=2sqrt2)	BW-s2(alpha=3)	BW-s2(alpha=3.5)	BW-s2(alpha=4)	BW-s2(alpha=4.5)	BW-s2(alpha=5)	BW-s2(alpha=6)	BW-s2(alpha=8)	MP2	k-MP2 (k=1.1)
01methaneF2	-0.491	-0.505273	-0.462513	-0.43186	-0.425963	-0.409368	-0.393857	-0.379782	-0.365149	-0.339152	-0.294471	-0.555553	-0.447226
02methaneCl2	-1.079	-1.16511	-1.08471	-1.02595	-1.01455	-0.982291	-0.951789	-0.922888	-0.89545	-0.844494	-0.75564	-1.25703	-0.937958
03methaneBr2	-1.3	-1.40749	-1.31085	-1.24129	-1.22765	-1.18899	-1.15237	-1.11761	-1.08457	-1.0231	-0.915685	-1.51722	-1.10035
05fluoromethanemethane	-0.751	-0.668832	-0.625325	-0.592476	-0.586065	-0.567802	-0.550364	-0.53369	-0.517724	-0.487729	-0.434366	-0.717369	-0.569984
06chloromethanemethane	-0.98	-0.956408	-0.889985	-0.840433	-0.830806	-0.803458	-0.777461	-0.752705	-0.729093	-0.684969	-0.607197	-1.0314	-0.765407
07trifluoromethanemethane	-0.691	-0.577547	-0.537515	-0.507376	-0.501495	-0.484741	-0.468751	-0.45347	-0.438844	-0.411383	-0.362586	-0.622248	-0.531125
08trichloromethanemethane	-1.146	-1.1722	-1.07517	-1.00351	-0.989647	-0.950364	-0.913165	-0.877873	-0.844328	-0.781934	-0.672863	-1.28304	-0.887416
09fluoromethanedimer	-1.648	-1.5323	-1.51449	-1.49997	-1.49718	-1.48915	-1.4814	-1.4739	-1.46664	-1.4528	-1.42749	-1.55196	-1.56642
10chloromethanedimer	-1.338	-1.3345	-1.26636	-1.21581	-1.20614	-1.17879	-1.15298	-1.12857	-1.10542	-1.06255	-0.988088	-1.41352	-1.14568
11trifluorobenzenezenebenzene	-4.405	-5.88119	-5.29117	-4.87974	-4.80225	-4.58614	-4.38586	-4.1995	-4.02546	-3.70914	-3.17675	-6.61352	-4.45378
12hexafuorobenzenezenebenzene	-6.121	-7.74915	-7.1004	-6.64916	-6.56411	-6.32692	-6.10712	-5.90256	-5.71151	-5.36415	-4.77898	-8.55562	-6.39294
13chloromethaneformaldehyde	-1.17	-1.17278	-1.09116	-1.03101	-1.01944	-0.986726	-0.955831	-0.92659	-0.898898	-0.847398	-0.757863	-1.26711	-1.00786
14bromomethaneformaldehyde	-1.722	-1.67671	-1.56895	-1.48971	-1.47447	-1.4314	-1.39079	-1.35225	-1.31577	-1.24812	-1.13048	-1.80143	-1.46066
16trifluorochloromethaneformaldehyde	-2.246	-2.19944	-2.13291	-2.08308	-2.07349	-2.0463	-2.02052	-1.99603	-1.97272	-1.92925	-1.8529	-2.27563	-2.18399
17trifluorobromomethaneformaldehyde	-3.103	-2.89745	-2.82095	-2.76346	-2.75241	-2.72106	-2.69132	-2.66305	-2.63612	-2.58585	-2.49741	-2.98511	-2.90603
19chlorobenzenezeneacetone	-1.489	-1.46227	-1.34392	-1.25752	-1.241	-1.19443	-1.15064	-1.10936	-1.07035	-0.998334	-0.874082	-1.60113	-1.20971
20bromobenzenezeneacetone	-2.426	-2.23864	-2.09508	-1.9897	-1.96956	-1.91277	-1.85931	-1.80886	-1.76115	-1.67299	-1.52057	-2.40694	-1.95808
22chlorobenzenezenetrimethylamine	-2.113	-2.17286	-2.00262	-1.8793	-1.85566	-1.78906	-1.7265	-1.66756	-1.6119	-1.5093	-1.33259	-2.37252	-1.78293
23bromobenzenezenetrimethylamine	-3.778	-3.68012	-3.42941	-3.24783	-3.21305	-3.11511	-3.02311	-2.93647	-2.85465	-2.70384	-2.44412	-3.97479	-3.11153
25bromobenzenezenemethanethiol	-2.316	-2.37619	-2.19393	-2.06154	-2.03625	-1.96504	-1.89818	-1.83525	-1.77588	-1.66649	-1.4784	-2.59091	-1.78029
27bromomethanebenzene	-1.814	-2.37548	-2.11251	-1.9264	-1.89109	-1.7926	-1.70092	-1.61418	-1.53252	-1.38357	-1.13134	-2.69335	-1.56945
29trifluorobromomethanebenzene	-3.11	-3.69097	-3.42304	-3.23267	-3.19657	-3.09546	-3.00119	-2.91297	-2.83013	-2.67856	-2.42375	-4.0155	-3.00461
31trifluoromethanolwater	-9.669	-9.56813	-9.54106	-9.51819	-9.51374	-9.50083	-9.48819	-9.47581	-9.46369	-9.44018	-9.39594	-9.597	-10.0407
32trichloromethanolwater	-10.405	-10.3406	-10.2342	-10.1568	-10.1415	-10.0981	-10.0569	-10.0175	-9.97999	-9.90969	-9.78526	-10.4598	-10.5908
33HFmethanol	-9.593	-9.57249	-9.58511	-9.59034	-9.59136	-9.59389	-9.59575	-9.59704	-9.5978	-9.59804	-9.59452	-9.55572	-10.1351
34HClmethanol	-6.3	-6.58507	-6.4873	-6.41392	-6.39979	-6.3597	-6.32166	-6.2855	-6.25106	-6.1868	-6.0738	-6.69684	-6.61962
35HBrmethanol	-5.356	-5.88369	-5.76834	-5.68207	-5.66547	-5.6184	-5.5738	-5.53143	-5.49112	-5.41602	-5.28433	-6.01588	-5.77986
37HFmethylamine	-14.318	-14.3543	-14.3154	-14.2844	-14.2782	-14.2603	-14.2428	-14.2257	-14.209	-14.1768	-14.1164	-14.3952	-15.0377
38HClmethylamine	-11.419	-12.256	-12.0163	-11.8417	-11.8078	-11.7122	-11.6219	-11.5364	-11.4553	-11.3049	-11.0431	-12.5313	-12.1164
39methanolfluoromethane	-3.893	-3.68864	-3.64546	-3.61191	-3.60537	-3.58668	-3.56871	-3.55142	-3.53477	-3.50322	-3.44621	-3.73641	-3.81443
40methanolchloromethane	-3.778	-3.81045	-3.7067	-3.6304	-3.61557	-3.57354	-3.5337	-3.49586	-3.45986	-3.39282	-3.27532	-3.92844	-3.72476

## Sheet: W4-11
Reaction (Total Atomization)	Benchmark	MP2	CCD	xlinCCD(2)@linLCCD(hh)	linLCCD(hh)	xlinCCD(2)@linLCCD		linCCD
alh --> al + h	73.57	70.231	74.5089	83.6644	78.6132	83.4148		75.071
sih --> si + h	73.921	70.1445	73.168	72.8398	68.475	72.5267		73.8245
nh --> n + h	83.096	80.441	80.1839	79.4985	74.8094	79.2271		81.1084
ch --> c + h	84.221	80.8285	83.2832	81.7193	77.1987	81.4377		84.2523
bh --> b + h	84.995	81.6507	85.5779	84.3549	80.2878	84.1537		86.3654
hs --> h + s	87.731	84.8905	86.0431	85.5962	81.8273	85.3949		87.0125
oh --> o + h	107.208	107.463	105.873	106.274	103.109	106.343		106.811
hcl --> h + cl	107.499	106.748	107.369	108.153	105.51	108.194		108.38
h2 --> h	109.493	105.028	109.464	107.382	101.779	106.911		109.941
hf --> h + f	141.64	145.906	141.463	142.329	141.953	142.879		142.122
ch2-sing --> c + h	181.456	175.917	180.597	179.067	171.086	178.696		182.976
nh2 --> n + h	182.591	179.606	128.571	214.47	206.67	214.168		130.18
h2s --> h + s	183.913	179.294	182.097	181.715	174.951	181.461		183.87
ch2-trip --> c + h	190.745	189.635	188.792	190.409	186.183	190.397		188.699
alh3 --> al + h	213.169	208.29	214.502	246.341	234.892	245.82		214.202
h2o --> h + o	232.974	236.582	231.608	232.845	229.36	233.412		233.047
ph3 --> p + h	242.267	232.612	238.803	236.303	224.618	235.537		240.664
bh3 --> b + h	281.287	278.783	280.929	284.034	276.282	283.824		280.104
nh3 --> n + h	298.018	296.534	294.647	295.433	286.543	295.478		296.689
ch3 --> c + h	307.87	305.243	305.468	307.329	299.207	307.136		306.058
bef2 --> be + f	309.099	327.679	305.276	315.576	323.147	317.853		303.393
sih4 --> si + h	324.945	316.275	324.717	327.91	315.069	327.189		325.008
ch2c --> c + h	359.934	359.619	353.563	358.501	351.678	359		356.96
sih3f --> si + h + f	382.753	383.571	381.727	387.798	381.43	388.217		381.84
bhf2 --> b + h + f	410.973	425.962	408.255	416.982	421.819	419.043		407.661
ch4 --> c + h	420.42	416.671	418.119	420.444	409.639	420.237		419.277
ch3f --> c + f + h	422.959	426.629	420.078	423.911	418.907	424.596		421.688
alf3 --> al + f	430.967	453.799	427.836	470.474	477.034	473.552		427.284
ch2f2 --> c + f + h	437.668	449.096	433.817	439.75	440.908	441.405		435.847
n2h4 --> h + n	438.281	438.512	430.765	433.189	421.768	433.586		435.066
ch2nh --> c + n + h	439.441	441.674	431.36	435.774	428.17	436.534		435.663
ch2ch --> c + h	446.081	446.311	438.166	444.548	437.499	445.1		441.394
bf3 --> b + f	470.973	494.216	467.714	479.138	489.823	482.281		467.199
ch3nh --> c + n + h	474.629	471.763	467.241	470.814	459.06	470.861		469.897
ch2nh2 --> c + n + h	482.276	482.194	474.142	478.909	469.135	479.349		476.654
methanol --> c + o + h	513.501	517.164	509.332	513.89	506.134	514.646		511.793
si2h6 --> si + h	535.885	522.945	534.532	541.251	520.951	540.229		535.562
c2h4 --> c + h	564.095	564.644	557.539	564.379	554.678	564.893		560.806
c2h3f --> c + f + h	573.892	582.038	566.059	575.127	571.426	576.565		569.945
sif4 --> si + f	577.78	603.216	572.043	587.144	598.849	590.959		572.088
ch3nh2 --> c + n + h	582.301	581.558	576.164	580.543	567.585	580.841		579.175
b2h6 --> b + h	607.023	602.516	602.246	611.784	596.447	611.605		601.925
oxirane --> c + o + h	651.526	661.623	642.6	652.245	647.471	653.892		646.658
acetaldehyde --> c + o + h	677.864	686.713	668.297	677.55	672.015	679.285		672.269
allene --> c + h	704.1	709.7	692.78	704.661	696.565	705.961		698.186
propyne --> c + h	705.605	714.41	694.615	707.346	700.415	709.089		698.605
c2h6 --> c + h	713.08	710.564	707.975	714.218	699.233	714.318		710.086
c2h5f --> c + h + f	721.502	726.378	715.531	723.424	714.308	724.429		718.141
ethanol --> c + o + h	811.241	816.327	803.977	812.628	800.96	813.721		807.436
propene --> c + h	861.578	863.864	851.859	862.998	849.613	863.878		856.121
propane --> c + h	1007.91	1006.87	999.68	1010.05	991.183	1010.48		1002.84
alcl --> al + cl	122.618	125.013	122.267	133.845	133.143	134.346		123.444
cf --> c + f	132.721	138.509	127.848	130.369	133.154	131.432		129.249
sif --> si + f	142.71	148.337	139.262	142.511	145.164	143.499		139.902
alf --> al + f	163.78	170.305	162.19	176.82	178.333	177.879		162.562
ssh --> s + h	165.128	161.691	158.615	161.895	159.789	162.28		159.854
hocl --> h + o + cl	166.229	170.883	161.636	164.476	164.518	165.378		165.717
hoo --> h + o	175.533	177.368	164.254	166.633	166.675	167.666		168.186
bf --> b + f	182.517	189.838	180.515	184.078	187.09	185.225		180.998
sio --> si + o	193.052	202.699	184.168	189.907	193.46	191.923		186.481
hno --> h + n + o	205.89	212.144	196.428	197.862	196.786	199.187		203.528
n2h --> n + h	224.864	227.551	211.104	213.448	210.642	214.522		216.513
becl2 --> be + cl	225.274	235.524	223.071	234.558	237.786	235.807		222.309
n2 --> n	228.485	238.954	218.176	220.686	222.244	222.65		223.009
nh2cl --> n + cl + h	248.059	248.986	242.496	245.288	240.411	245.77		246.488
cf2 --> c + f	258.782	270.961	252.752	257.776	263.549	259.786		255.642
co --> c + o	259.727	271.337	253.186	257.887	261.818	259.891		255.578
cch --> c + h	266.163	271.795	256.456	263.363	262.179	264.725		260.876
hooh --> h + o	269.089	276.235	263.233	265.606	263.382	266.738		268.694
hco --> h + c + o	279.422	289.272	270.019	275.234	277.766	277.052		272.663
clcn --> cl + c + n	285.447	299.547	273.183	281.639	286.647	284.168		278.582
c-n2h2 --> h + n	291.135	293.136	280.782	282.364	275.797	283.149		287.54
t-n2h2 --> h + n	296.534	298.836	286.434	287.963	281.593	288.776		293.019
hnc --> h + c + n	298.203	304.884	289.562	294.685	292.699	296.09		292.992
honc --> c + o + n + h	350.149	363.157	337.46	344.712	345.929	346.987		343.619
alcl3 --> al + cl	312.651	323.646	312.5	349.482	350.54	351.06		313.893
hcn --> h + c + n	313.418	322.57	303.786	309.027	308.248	310.791		307.82
c-hcoh --> c + o + h	317.647	321.36	312.31	315.358	311.632	316.31		315.508
t-hcoh --> c + o + h	322.477	326.478	317.295	320.533	316.915	321.503		320.374
ocs --> o + c + s	335.747	352.967	322.204	332.412	340.097	335.39		327.106
hcnh --> c + n + h	336.249	339.343	324.863	329.778	325.975	330.867		328.699
h2cn --> h + c + n	343.749	342.963	333.282	337.053	330.7	337.578		337.615
hcno --> c + o + n + h	364.971	384.393	347.313	357.047	363.114	360.211		354.654
h2co --> h + c + o	374.658	382.117	368.316	373.09	371.393	374.472		371.45
fccf --> c + f	386.087	407.305	375.563	388.971	396.947	392.02		379.791
co2 --> c + o	390.141	412.837	378.376	388.247	398.09	391.828		381.661
hccf --> c + f + h	398.472	412.837	389.148	400.132	402.488	402.364		392.769
hcof --> c + o + f + h	403.743	419.85	395.515	403.142	408.308	405.664		398.759
c2h2 --> c + h	405.525	412.472	397.439	405.899	402.314	407.265		400.548
dioxirane --> c + o + h	410.029	423.67	397.774	405.049	406.493	407.142		405.828
hocn --> c + o + n + h	410.066	426.843	397.711	406.207	409.15	408.974		402.858
f2co --> c + o + f	420.636	444.561	411.639	422.112	433.409	425.581		415.131
hnco --> c + o + n + h	434.737	452.397	420.761	430.675	434.962	433.687		425.099
oxirene --> c + o + h	456.072	469.479	443.539	454.265	454.31	456.435		450.116
cf4 --> c + f	478.76	505.549	473.038	483.891	497.466	487.464		476.011
formic --> c + o + h	501.899	517.903	492.421	500.868	503.547	503.451		496.291
nccn --> n + c	502.037	527.283	480.563	493.232	500.096	497.459		490.073
ketene --> c + o + h	533.462	547.71	521.715	532.925	533.775	535.379		525.844
glyoxal --> c + o + h	635.101	655.006	620.881	632.691	636.201	635.981		627.646
acetic --> c + o + h	804.017	821.15	791.496	804.229	802.989	807.112		796.302
f2 --> f	39.042	43.185	32.3688	32.5555	34.0571	33.165		40.4105
cl2 --> cl	59.75	60.8204	56.855	59.9121	61.1878	60.3712		60.0846
clf --> cl + f	62.8	66.6974	58.891	60.6574	63.0468	61.4439		62.2153
clo --> cl + o	65.447	61.8281	52.9761	56.0355	57.5798	56.7105		56.1667
s2 --> s	104.251	110.853	94.2029	99.7255	102.29	100.582		99.2526
bn3pi --> b + n	105.815	109.834	96.626	102.972	102.955	104.008		98.2616
p2 --> p	117.593	116.944	104.39	107.014	103.201	107.552		111.638
o2 --> o	120.824	134.144	109.931	113.569	122.132	115.805		110.189
so --> s + o	126.465	138.368	114.022	118.439	125.351	120.388		117.442
no --> n + o	152.745	163.332	141.26	143.72	147.56	145.606		145.844
hof --> h + o + f	158.653	164.309	152.533	153.984	153.777	154.925		158.365
cs --> c + s	172.218	176.497	161.675	165.891	171.139	168.257		166.159
ccl2 --> c + cl	177.357	181.759	168.028	175.246	178.556	176.66		173.277
cn --> c + n	181.35	187.672	165.169	169.369	172.053	171.481		170.727
s2o --> s + o	208.781	218.738	187.957	196.273	203.914	198.896		196.94
no2 --> n + o	227.882	250.991	205.538	212.79	224.446	216.517		213.671
so2 --> s + o	260.621	276.102	239.839	247.811	258.593	251.336		246.088
n2o --> n + o	270.849	293.415	251.083	258.227	267.574	261.863		259.687
cs2 --> c + s	280.778	293.048	264.222	275.158	281.741	277.722		271.01
p4 --> p	290.578	298.966	262.918	270.135	275.635	272.269		273.497
c-hono --> h + n + o	312.219	326.417	296.419	301.48	305.517	304.092		304.746
t-hono --> h + n + o	312.649	326.817	296.736	301.633	305.474	304.237		305.425
hnnn --> h + n	331.785	348.424	310.982	317.948	321.166	320.896		320.257
so3 --> s + o	346.943	369	320.169	331.964	347.397	336.846		326.467
Reaction (Heavy Atom Transfer)	Benchmark	MP2	CCD	xlinCCD(2)@linLCCD(hh)	linLCCD(hh)	xlinCCD(2)@linLCCD		linCCD
h + ch3f --> hf + ch3	-26.55	-24.5205	-26.8532	-25.5867	-22.2783	-25.4287		-26.5585
h + hocl --> oh + hcl	-48.48	-43.3287	-51.236	-49.6286	-44.1128	-49.1585		-49.5114
h + hof --> oh + hf	-90.19	-89.0597	-94.8023	-94.4488	-91.3006	-94.2965		-90.5884
h + clo --> hcl + o	-42.05	-44.9203	-54.0228	-51.7953	-47.942	-51.4831		-52.2507
h + clo --> oh + cl	-41.76	-45.6348	-52.8963	-50.2382	-45.5295	-49.6323		-50.6221
h + no2 --> oh + no	-32.07	-19.8038	-41.5942	-37.2039	-26.2234	-35.4318		-38.9609
h + no2 --> nh + o2	23.96	36.4059	15.4231	19.7224	27.5043	21.4849		22.3513
h + n2o --> oh + n2	-64.84	-53.0014	-72.9657	-68.7327	-57.7795	-67.13		-70.1216
h + n2o --> nh + no	35.01	49.6428	29.6397	35.0086	45.2049	37.0295		32.6999
h + t-hono --> oh + hno	-0.45	7.20946	-5.5645	-2.5024	5.5793	-1.293		-4.90826
h + t-hono --> nh + hoo	54.02	69.008	52.2977	55.7776	63.9629	57.3437		56.0256
h + hnco --> nh + hco	72.22	82.6834	70.558	75.9429	82.3864	77.4075		71.2703
h + hnco --> ch + hno	144.63	159.424	141.05	151.094	160.977	153.062		137.287
h + hnco --> oh + hcn	14.11	22.3637	11.1028	15.3742	23.6047	16.553		10.4615
h + hno --> nh + oh	15.59	24.2404	10.3718	12.09	18.8671	13.6172		15.557
h + no --> nh + o	69.65	82.8905	61.076	64.2216	72.7504	66.3792		64.6411
h + no --> oh + n	45.54	55.8686	35.3873	37.4465	44.4505	39.2635		39.0337
h + oxirene --> oh + c2h2	-56.66	-50.4551	-60.0979	-58.2517	-51.0779	-57.1727		-57.1855
h + oxirane --> oh + c2h4	-19.78	-10.4846	-21.1624	-18.7913	-10.2758	-17.3432		-20.9586
h + methanol --> oh + ch4	-14.13	-6.96913	-14.6586	-12.8283	-6.6142	-11.9335		-14.2897
h + t-hcoh --> ch + h2o	5.28	9.06762	2.5755	6.1437	10.3373	6.654		3.08973
h + t-hcoh --> oh + ch2-trip	24.52	29.3805	22.6305	23.9504	27.6118	24.7638		24.9108
h + formic --> oh + t-hcoh	72.21	83.9618	69.2539	74.0607	83.5234	75.6046		69.0751
h + formic --> h2o + hco	-10.5	-7.95168	-9.0341	-7.0365	-3.5969	-7.0132		-9.40904
h + formic --> ch + hooh	148.59	160.839	145.906	153.543	162.967	155.275		143.3
h + ketene --> oh + ch2c	66.32	80.6283	62.2799	68.1507	78.9882	70.0362		62.071
h + ketene --> ch + h2co	74.58	84.765	70.1157	78.1162	85.1836	79.4686		70.1071
h + glyoxal --> oh + oxirene	71.82	78.0634	71.7957	72.4963	78.7463	73.2038		70.7013
h + glyoxal --> ch + formic	48.98	56.2744	45.1765	50.1039	55.4548	51.093		47.0912
h + acetaldehyde --> ch + methanol	80.14	88.7201	75.6825	81.9406	88.6817	83.2015		76.1971
h + acetaldehyde --> oh + c2h4	6.56	14.6059	4.8861	6.8968	14.227	8.0498		4.62416
h + f2co --> oh + cf2	54.65	66.1368	53.0133	58.0626	66.7503	59.4529		52.6713
h + hcof --> hf + hco	-17.32	-15.3284	-15.9667	-14.2507	-11.4264	-14.2673		-16.0059
h + h2co --> oh + ch2-trip	76.71	85.0193	73.652	76.5066	82.0898	77.7328		75.9805
h + h2co --> ch + h2o	57.46	64.7064	53.597	58.7	64.8154	59.6229		54.1594
h + hco --> oh + ch	87.99	100.981	80.8635	87.2409	97.4577	89.2719		81.5738
h + cs2 --> hs + cs	20.83	31.6607	16.5042	22.7211	31.8599	23.7656		17.7942
h + cs2 --> ch + s2	92.31	101.367	86.7362	93.7136	102.252	95.7015		87.4643
h + ocs --> oh + cs	56.32	69.0072	54.6572	59.0481	68.944	60.4864		54.1074
h + ocs --> ch + so	125.06	133.771	125.257	132.589	137.55	133.564		125.388
h + ocs --> hs + co	-11.71	-3.26084	-17.025	-10.8217	-3.5587	-9.8956		-15.5091
h + co2 --> oh + co	23.21	34.0366	19.3177	24.086	33.1622	25.5945		19.2852
h + co2 --> ch + o2	185.1	197.865	185.161	192.958	198.759	194.585		187.225
h + cs --> ch + s	88	95.6683	78.3904	85.3711	90.8449	87.1233		81.9003
h + cs --> hs + c	84.49	91.6063	75.6309	81.7435	86.2063	83.1661		79.1577
h + sio --> sih + o	119.13	132.555	111	117.067	124.985	119.396		112.578
h + sio --> oh + si	85.84	95.2365	78.2952	83.6332	90.351	85.5803		79.6858
h + co --> ch + o	175.51	190.509	169.903	176.168	184.62	178.453		171.269
h + co --> oh + c	152.52	163.874	147.313	151.613	158.709	153.548		148.774
h + hcn --> nh + ch	146.1	161.301	140.319	147.81	156.239	150.126		142.383
h + cn --> ch + n	97.13	106.843	81.8854	87.6498	94.8539	90.043		86.4574
h + cn --> nh + c	98.25	107.231	84.9847	89.8706	97.2432	92.2536		89.5701
h + h2s --> hs + h2	-13.31	-10.6239	-13.4113	-11.2915	-8.648	-10.8456		-13.1157
h + alcl --> alh + cl	49.05	54.7817	47.2755	49.7379	54.5371	50.9313		48.3132
h + alcl --> hcl + al	15.12	18.2643	14.7855	25.5716	27.6286	26.1525		14.9893
h + alf --> alh + f	90.21	100.074	87.442	92.8904	99.7326	94.4642		87.461
h + alf --> hf + al	22.14	24.3986	20.4877	34.396	36.3773	34.9999		20.406
h + hooh --> oh + h2o	-71.09	-67.81	-74.0762	-73.3384	-69.1064	-73.0162		-71.1356
h + ssh --> hs	-10.33	-8.09006	-36.8818	-30.1603	-25.0873	-29.4472		-32.0579
h + hoo --> oh	-38.88	-37.5582	-47.4903	-46.19	-39.5165	-45.0195		-45.3769
h + h2o --> oh + h2	16.27	24.0915	16.0992	19.0152	24.4907	20.1576		16.2566
h + t-n2h2 --> nh + nh2	30.85	38.7891	26.9934	29.4306	35.6936	31.0187		31.218
h + propyne --> ch + c2h4	57.29	68.9375	53.4939	60.8993	68.572	62.759		53.4931
h + propene --> ch + c2h6	64.28	72.4713	60.2933	66.6844	73.229	68.1217		61.7804
h + c2h3f --> hf + ch2ch	-13.83	-10.1797	-13.9341	-11.9598	-8.0006	-11.4142		-13.5996
h + c2h3f --> ch + ch3f	66.71	74.5808	62.3343	69.1168	75.3614	70.5314		64.0269
h + c2h4 --> ch + ch4	59.46	67.1451	56.1378	62.2155	67.8404	63.2182		57.2832
h + ch2ch --> ch + ch3	53.99	60.2399	49.4153	55.4899	61.0836	56.5169		51.0679
h + fccf --> ch + cf2	43.08	55.5155	39.0258	49.0054	56.2347	50.7971		39.8729
h + hccf --> hf + cch	-9.33	-4.86436	-9.118	-5.7353	-1.6326	-5.24		-10.2864
h + c2h2 --> ch + ch2-trip	130.56	142.008	125.363	133.87	138.922	135.43		127.561
h + ccl2 --> ch + cl2	33.39	40.1101	27.0931	32.92	40.1962	34.851		28.8875
h + cf2 --> ch + f2	135.52	146.948	137.438	143.807	152.27	145.183		130.909
h + cf2 --> hf + cf	-15.58	-13.4537	-16.5611	-14.7517	-11.5728	-14.5277		-15.7791
h + ch2-trip --> ch + h2	-2.97	3.77862	-3.9557	1.2085	7.2162	2.0478		-5.5645
h + sif --> hf + si	1.07	2.43089	-2.4745	0.0659	3.2043	0.6198		-2.22804
h + sif --> sih + f	68.79	78.1924	65.821	69.385	76.6979	70.9722		66.0242
h + clcn --> hcl + cn	-3.4	5.12669	0.4769	3.9458	9.0995	4.4938		-0.559326
h + cf --> hf + c	-8.92	-7.39727	-13.6129	-11.7901	-8.8149	-11.445		-12.8661
h + cf --> ch + f	48.5	57.6803	44.5673	48.6494	55.955	49.9965		44.9882
h + bf --> hf + b	40.88	43.932	38.8291	41.6917	45.1373	42.3462		38.834
h + bf --> bh + f	97.52	108.187	94.7147	99.4956	106.818	101.072		94.5781
h + bn3pi --> bh + n	20.82	28.1835	10.9038	18.469	22.6884	19.8546		11.8486
h + bn3pi --> nh + b	22.72	29.3933	16.2976	23.3254	28.1667	24.7812		17.0715
h + s2o --> hs + so	-5.41	-4.52019	-12.4149	-7.7956	-3.2655	-6.8873		-7.49855
h + s2o --> oh + s2	-2.68	0.422519	-12.7826	-10.3439	-1.4794	-8.0294		-9.10941
h + so3 --> oh + so2	-20.89	-14.565	-25.6773	-22.2387	-14.3073	-20.8268		-26.4635
h + so2 --> oh + so	26.95	30.2714	19.7872	22.946	30.1418	24.6055		21.8726
h + so2 --> hs + o2	52.07	57.0678	43.3492	48.4077	54.6302	50.1362		48.9152
h + so --> hs + o	38.73	53.4772	27.6206	32.7569	43.5111	34.9931		30.3715
h + so --> oh + s	19.26	30.9048	7.7908	11.8303	22.239	14.0453		10.6193
h + s2 --> hs + s	16.52	25.9621	8.1585	14.3785	20.4529	15.1874		12.2302
h + cl2 --> hcl + cl	-47.75	-45.9279	-50.1446	-47.9187	-44.3339	-47.8224		-48.3367
h + clf --> hcl + f	-44.7	-40.051	-48.6368	-47.6341	-42.4585	-46.7497		-46.1854
h + clf --> hf + cl	-78.84	-79.2086	-83.101	-81.9621	-78.9053	-81.4353		-79.9164
h + f2 --> hf + f	-102.6	-102.721	-109.431	-109.91	-107.888	-109.714		-101.7
h + o2 --> oh + o	13.62	26.6808	4.0587	7.2953	19.0227	9.4624		3.3289
h + n2 --> nh + n	145.39	158.513	137.993	141.188	147.435	143.423		141.855
c + ch3f --> cf + ch3	-17.63	-17.1232	-13.2403	-13.7966	-13.4634	-13.9838		-13.6924
c + hof --> co + hf	-242.71	-252.934	-242.115	-246.062	-250.01	-247.845		-239.363
c + clo --> co + cl	-194.28	-209.509	-200.209	-201.851	-204.238	-203.18		-199.396
c + no2 --> co + no	-184.59	-183.678	-188.907	-188.817	-184.932	-188.98		-187.735
c + no2 --> cn + o2	-74.29	-70.8249	-69.5616	-70.1482	-69.7389	-70.7687		-67.2188
c + n2o --> co + n2	-217.36	-216.876	-220.279	-220.346	-216.488	-220.678		-218.896
c + n2o --> cn + no	-63.25	-57.588	-55.3451	-54.862	-52.0383	-55.2242		-56.8702
c + t-hono --> co + hno	-152.97	-156.665	-152.878	-154.116	-153.13	-154.841		-153.682
c + t-hono --> cn + hoo	-44.23	-38.2228	-32.687	-34.093	-33.2803	-34.91		-33.5445
c + hnco --> cn + hco	-26.04	-24.5474	-14.4267	-13.9277	-14.8568	-14.8461		-18.2998
c + hnco --> co + hcn	-138.41	-141.511	-136.21	-136.239	-135.104	-136.995		-138.313
c + hno --> cn + oh	-82.67	-82.9904	-74.6129	-77.7805	-78.3761	-78.6365		-74.0131
c + no --> cn + o	-28.61	-24.3402	-23.9087	-25.649	-24.4928	-25.8744		-24.929
c + no --> co + n	-106.98	-108.006	-111.926	-114.167	-114.258	-114.285		-109.741
c + oxirene --> co + c2h2	-209.18	-214.329	-207.411	-209.865	-209.787	-210.721		-205.96
c + oxirane --> co + c2h4	-172.3	-174.359	-168.476	-170.405	-168.985	-170.891		-169.733
c + methanol --> co + ch4	-166.65	-170.843	-161.972	-164.442	-165.323	-165.482		-163.064
c + t-hcoh --> co + ch2-trip	-128	-134.494	-124.683	-127.663	-131.097	-128.784		-123.863
c + formic --> co + t-hcoh	-80.3	-79.9125	-78.0593	-77.5526	-75.1855	-77.9434		-79.6992
c + ketene --> co + ch2c	-86.2	-83.246	-85.0333	-83.4626	-79.7207	-83.5119		-86.7032
c + glyoxal --> co + oxirene	-80.7	-85.8109	-75.5175	-79.1169	-79.9626	-80.3443		-78.0729
c + acetaldehyde --> co + c2h4	-145.96	-149.268	-142.427	-144.716	-144.482	-145.498		-144.15
c + f2co --> co + cf2	-97.87	-97.7375	-94.2999	-93.5507	-91.9587	-94.0952		-96.1029
c + hcof --> cf + hco	-8.4	-7.93109	-2.3538	-2.4606	-2.6115	-2.8224		-3.13976
c + h2co --> co + ch2-trip	-75.81	-78.855	-73.6612	-75.1066	-76.6191	-75.8153		-72.7937
c + hco --> co + ch	-64.53	-62.8932	-66.4497	-64.3724	-61.2513	-64.2762		-67.2004
c + cs2 --> cs + cs	-63.66	-59.9455	-59.1267	-59.0224	-54.3464	-59.4005		-61.3635
c + ocs --> co + cs	-96.2	-94.8671	-92.656	-92.5651	-89.765	-93.0617		-94.6668
c + co2 --> co + co	-129.31	-129.838	-127.996	-127.527	-125.547	-127.954		-129.489
c + sio --> co + si	-66.68	-68.6378	-69.018	-67.98	-68.358	-67.9678		-69.0884
c + hcn --> cn + ch	47.85	54.07	55.334	57.939	58.9962	57.8727		52.8125
c + h2s --> cs + h2	-97.8	-102.23	-89.0422	-93.0349	-94.8543	-94.0117		-92.2734
c + alf --> cf + al	31.06	31.7958	34.1006	46.1861	45.1922	46.4449		33.2721
c + hooh --> co + h2o	-223.61	-231.684	-221.389	-224.952	-227.815	-226.564		-219.91
c + ssh --> cs + hs	-94.82	-99.6963	-112.513	-111.904	-111.294	-112.613		-111.216
c + hoo --> co + oh	-191.4	-201.432	-194.804	-197.803	-198.225	-198.567		-194.151
c + h2o --> co + h2	-136.25	-139.783	-131.214	-132.598	-134.218	-133.39		-132.518
c + t-n2h2 --> cn + nh2	-67.41	-68.4417	-57.9914	-60.44	-61.5496	-61.2349		-58.3521
c + c2h3f --> cf + ch2ch	-4.91	-2.7824	-0.3213	-0.1697	0.8144	0.0307		-0.733469
c + hccf --> cf + cch	-0.41	2.53291	4.4949	6.0548	7.1823	6.2049		2.57966
c + cf2 --> cf	-6.66	-6.05639	-2.9483	-2.9616	-2.7579	-3.0828		-2.91301
c + sif --> cf + si	9.99	9.82816	11.1383	11.856	12.0192	12.0647		10.6381
c + bf --> cf + b	49.8	51.3293	52.4419	53.4819	53.9522	53.7912		51.7001
c + bn3pi --> cn + b	-75.54	-77.8375	-68.6872	-66.5452	-69.0765	-67.4724		-72.4986
c + s2o --> cs + so	-89.9	-96.1265	-88.0459	-89.5391	-89.4718	-90.0534		-86.6562
c + s2o --> co + s2	-155.2	-163.452	-160.096	-161.957	-160.188	-161.577		-157.884
c + so3 --> co + so2	-173.4	-178.439	-172.99	-173.852	-173.016	-174.375		-175.238
c + so2 --> co + so	-125.57	-133.603	-127.526	-128.667	-128.567	-128.942		-126.902
c + so2 --> cs + o2	-32.42	-34.5385	-32.2818	-33.3358	-31.5761	-33.0299		-30.2425
c + so --> cs + o	-45.75	-38.1291	-48.0103	-48.9865	-42.6952	-48.173		-48.7862
c + so --> co + s	-133.26	-132.969	-139.522	-139.783	-136.47	-139.503		-138.155
c + s2 --> cs + s	-67.97	-65.6441	-67.4725	-67.3649	-65.7534	-67.9787		-66.9275
c + clf --> cf + cl	-69.92	-71.8114	-69.4882	-70.172	-70.0904	-69.9903		-67.0503
c + f2 --> cf + f	-93.68	-95.3237	-95.8187	-98.1195	-99.073	-98.2692		-88.8341
c + o2 --> co + o	-138.9	-137.193	-143.255	-144.318	-139.686	-144.086		-145.445
c + n2 --> cn + n	47.13	51.282	53.0079	51.3172	50.1918	51.1694		52.2851
n + hocl --> no + hcl	-94.02	-99.1973	-86.6233	-87.075	-88.5633	-88.422		-88.5451
n + hof --> no + hf	-135.73	-144.928	-130.19	-131.895	-135.751	-133.558		-129.622
n + clo --> no + cl	-87.3	-101.503	-88.2836	-87.6846	-89.98	-88.8958		-89.6558
n + no2 --> no + no	-77.61	-75.6725	-76.9815	-74.6503	-70.6739	-74.6953		-77.9946
n + no2 --> n2 + o2	-121.43	-122.107	-122.57	-121.465	-119.931	-121.938		-119.504
n + n2o --> no + n2	-110.38	-108.87	-108.353	-106.179	-102.23	-106.394		-109.155
n + t-hono --> no + hno	-45.99	-48.6592	-40.9518	-39.9489	-38.8712	-40.5565		-43.942
n + t-hono --> n2 + hoo	-91.37	-89.5048	-85.6949	-85.4101	-83.4721	-86.0793		-85.8296
n + hnco --> n2 + hco	-73.17	-75.8294	-67.4346	-65.2449	-65.0485	-66.0155		-70.5849
n + hnco --> cn + hno	47.5	52.5808	59.1643	63.444	66.1231	63.0192		50.8298
n + hnco --> no + hcn	-31.43	-33.505	-24.2845	-22.0723	-20.8458	-22.7105		-28.5722
n + hno --> n2 + oh	-129.8	-134.272	-127.621	-129.098	-128.568	-129.806		-126.298
n + no --> n2 + o	-75.74	-75.6222	-76.9167	-76.9662	-74.6846	-77.0438		-77.214
n + oxirene --> no + c2h2	-102.2	-106.324	-95.4852	-95.6982	-95.5284	-96.4362		-96.2192
n + oxirane --> no + c2h4	-65.31	-66.3532	-56.5497	-56.2377	-54.7263	-56.6067		-59.9923
n + methanol --> no + ch4	-59.66	-62.8378	-50.0459	-50.2748	-51.0647	-51.197		-53.3234
n + t-hcoh --> cn + h2o	-91.85	-97.7756	-79.3098	-81.5061	-84.5166	-83.389		-83.3677
n + t-hcoh --> no + ch2-trip	-21.01	-26.4882	-12.7568	-13.4961	-16.8387	-14.4997		-14.1229
n + formic --> no + t-hcoh	26.68	28.0932	33.8666	36.6142	39.0729	36.3411		30.0414
n + formic --> cn + hooh	51.46	53.9962	64.0203	65.893	68.1132	65.2319		56.843
n + ketene --> no + ch2c	20.78	24.7596	26.8926	30.7042	34.5377	30.7727		23.0373
n + ketene --> cn + h2co	-22.55	-22.0782	-11.7697	-9.5336	-9.6703	-10.5744		-16.3503
n + glyoxal --> no + oxirene	26.28	22.1948	36.4084	35.0499	34.2958	33.9403		31.6676
n + glyoxal --> cn + formic	-48.15	-50.5688	-36.7089	-37.5459	-39.3991	-38.95		-39.3662
n + acetaldehyde --> cn + methanol	-16.99	-18.1231	-6.2029	-5.7091	-6.1722	-6.8416		-10.2603
n + acetaldehyde --> no + c2h4	-38.98	-41.2627	-30.5012	-30.5497	-30.2235	-31.2137		-34.4095
n + f2co --> no + cf2	9.11	10.2682	17.626	20.6162	22.2998	20.1894		13.6376
n + h2co --> no + ch2-trip	31.17	29.1507	38.2647	39.0602	37.6393	38.4692		36.9468
n + h2co --> cn + h2o	-39.67	-42.1368	-28.2884	-28.9498	-30.0385	-30.4201		-32.2979
n + hco --> no + ch	42.46	45.1124	45.4762	49.7945	53.0072	50.0083		42.5401
n + cs2 --> cn + s2	-4.82	-5.47631	4.8508	6.0638	7.3979	5.6585		1.00687
n + ocs --> no + cs	10.78	13.1385	19.2699	21.6017	24.4935	21.2229		15.0737
n + ocs --> cn + so	27.93	26.9274	43.3715	44.9392	42.6959	43.5214		38.9309
n + co2 --> no + co	-22.33	-21.832	-16.0696	-13.3604	-11.2883	-13.669		-19.7485
n + co2 --> cn + o2	87.97	91.0213	103.276	105.309	103.905	104.542		100.768
n + cs --> cn + s	-9.13	-11.1749	-3.495	-2.2787	-4.0091	-2.9197		-4.55713
n + sio --> no + si	40.31	39.3679	42.9079	46.1868	45.9005	46.3168		40.6521
n + co --> cn + o	78.38	83.6654	88.0172	88.5178	89.7656	88.4101		84.8116
n + co --> no + c	106.98	108.006	111.926	114.167	114.258	114.285		109.741
n + hcn --> n2 + ch	0.71	2.78797	2.3261	6.6219	8.8044	6.7034		0.527404
n + cn --> n2 + c	-47.13	-51.282	-53.008	-51.3172	-50.1918	-51.1694		-52.2851
n + hooh --> no + h2o	-116.63	-123.679	-109.463	-110.785	-113.557	-112.28		-110.169
n + hoo --> no + oh	-84.42	-93.4268	-82.8776	-83.6364	-83.967	-84.283		-84.4106
n + h2o --> no + h2	-29.26	-31.7772	-19.2881	-18.4312	-19.9598	-19.1059		-22.7771
n + t-n2h2 --> n2 + nh2	-114.54	-119.724	-110.999	-111.757	-111.741	-112.404		-110.637
n + propyne --> cn + c2h4	-39.84	-37.9057	-28.3915	-26.7494	-26.2819	-27.2841		-32.9643
n + propene --> cn + c2h6	-32.85	-34.372	-21.5921	-20.9654	-21.6249	-21.9213		-24.6769
n + c2h3f --> cn + ch3f	-30.42	-32.2625	-19.5511	-18.533	-19.4926	-19.5116		-22.4305
n + c2h4 --> cn + ch4	-37.67	-39.6982	-25.7476	-25.4342	-27.0135	-26.8249		-29.1741
n + ch2ch --> cn + ch3	-43.14	-46.6033	-32.4701	-32.1598	-33.7703	-33.5261		-35.3895
n + fccf --> cn + cf2	-54.05	-51.3277	-42.8596	-38.6444	-38.6192	-39.2459		-46.5844
n + c2h2 --> cn + ch2-trip	33.43	35.1652	43.4777	46.2205	44.0677	45.3873		41.1039
n + ccl2 --> cn + cl2	-63.74	-66.7332	-54.7923	-54.7297	-54.6577	-55.192		-57.5699
n + cf2 --> cn + f2	38.39	40.1043	55.5523	56.1575	57.4161	55.1399		44.4519
n + ch2-trip --> cn + h2	-100.1	-103.065	-85.8411	-86.4412	-87.6377	-87.9952		-92.0219
n + cf --> cn + f	-48.63	-49.163	-37.3181	-39.0004	-38.8989	-40.0466		-41.4692
n + bf --> bn3pi + f	76.7	80.0038	83.8109	81.0267	84.1297	81.217		82.7295
n + bn3pi --> n2 + b	-122.67	-129.12	-121.695	-117.862	-119.268	-118.642		-124.784
n + s2o --> no + s2	-48.21	-55.4461	-48.1699	-47.7903	-45.9299	-47.2929		-48.1431
n + so3 --> no + so2	-66.42	-70.4337	-61.0646	-59.6852	-58.7578	-60.0903		-65.4972
n + so2 --> no + so	-18.59	-25.5972	-15.6001	-14.5004	-14.3087	-14.658		-17.1611
n + so --> no + s	-26.28	-24.9638	-27.5965	-25.6162	-22.2115	-25.2183		-28.4144
n + o2 --> no + o	-31.92	-29.1878	-31.3286	-30.1512	-25.4278	-29.8011		-35.7048
o + hocl --> o2 + hcl	-62.09	-70.0095	-55.2948	-56.9238	-63.1355	-58.6209		-52.8403
o + hof --> o2 + hf	-103.81	-115.74	-98.8611	-101.744	-110.323	-103.757		-93.9173
o + clo --> o2 + cl	-55.38	-72.3156	-56.9551	-57.5334	-64.5522	-59.0947		-53.951
o + no2 --> o2 + no	-45.69	-46.4847	-45.653	-44.4991	-45.246	-44.8942		-42.2898
o + t-hono --> o2 + hno	-14.06	-19.4713	-9.6233	-9.7976	-13.4434	-10.7554		-8.23716
o + t-hono --> no + hoo	-15.63	-13.8826	-8.7784	-8.4439	-8.7875	-9.0355		-8.61556
o + hnco --> no + hco	2.57	-0.207183	9.4819	11.7213	9.6361	11.0284		6.62918
o + hnco --> co + hno	-30.88	-31.0846	-28.853	-25.0738	-23.6425	-25.3909		-33.9818
o + hnco --> o2 + hcn	0.5	-4.31712	7.044	8.0789	4.582	7.0906		7.13264
o + hno --> no + oh	-54.06	-58.6502	-50.7043	-52.1315	-53.8833	-52.762		-49.0841
o + no --> o2 + n	31.92	29.1878	31.3285	30.1512	25.4278	29.8011		35.7048
o + oxirene --> o2 + c2h2	-70.28	-77.1359	-64.1567	-65.547	-70.1006	-66.6351		-60.5144
o + oxirane --> o2 + c2h4	-33.39	-37.1654	-25.2212	-26.0865	-29.2985	-26.8056		-24.2875
o + methanol --> o2 + ch4	-27.74	-33.6499	-18.7174	-20.1236	-25.6369	-21.396		-17.6186
o + t-hcoh --> co + h2o	-170.23	-181.441	-167.327	-170.024	-174.282	-171.799		-168.179
o + t-hcoh --> o2 + ch2-trip	10.91	2.69967	18.5717	16.6551	8.5891	15.3014		21.5819
o + formic --> o2 + t-hcoh	58.6	57.281	65.1951	66.7654	64.5007	66.1422		65.7462
o + formic --> co + hooh	-26.92	-29.6693	-23.997	-22.6248	-21.6524	-23.1783		-27.9686
o + ketene --> o2 + ch2c	52.7	53.9475	58.2211	60.8554	59.9655	60.5737		58.7421
o + ketene --> co + h2co	-100.92	-105.744	-99.7869	-98.0514	-99.436	-98.9846		-101.162
o + glyoxal --> o2 + oxirene	58.21	51.3826	67.7369	65.2011	59.7236	63.7413		67.3724
o + glyoxal --> co + formic	-126.53	-134.234	-124.726	-126.064	-129.165	-127.36		-124.178
o + acetaldehyde --> co + methanol	-95.36	-101.789	-94.2202	-94.2269	-95.9379	-95.2517		-95.0718
o + acetaldehyde --> o2 + c2h4	-7.06	-12.0749	0.8273	-0.3985	-4.7957	-1.4127		1.29526
o + f2co --> o2 + cf2	41.03	39.456	48.9546	50.7674	47.7276	49.9904		49.3424
o + h2co --> o2 + ch2-trip	63.09	58.3385	69.5932	69.2114	63.0671	68.2703		72.6516
o + h2co --> co + h2o	-118.04	-125.802	-116.306	-117.468	-119.804	-118.83		-117.11
o + hco --> o2 + ch	74.38	74.3003	76.8047	79.9457	78.435	79.8094		78.2449
o + cs2 --> so + cs	-17.91	-21.8164	-11.1165	-10.0359	-11.6512	-11.2275		-12.5773
o + cs2 --> co + s2	-83.2	-89.1417	-83.1665	-82.4539	-82.3678	-82.7516		-83.8047
o + ocs --> o2 + cs	42.7	42.3264	50.5984	51.7529	49.9213	51.0239		50.7785
o + ocs --> so + co	-50.45	-56.738	-44.6458	-43.5786	-47.0697	-44.8887		-45.8806
o + co2 --> o2 + co	9.59	7.35584	15.2589	16.7908	14.1395	16.1321		15.9563
o + cs --> co + s	-87.51	-94.8403	-91.5122	-90.7965	-93.7747	-91.3298		-89.3687
o + cs --> so + c	45.75	38.1291	48.0101	48.9865	42.6952	48.173		48.7862
o + sio --> o2 + si	72.23	68.5557	74.2364	76.338	71.3283	76.1178		76.3569
o + co --> o2 + c	138.9	137.193	143.254	144.318	139.686	144.086		145.445
o + hcn --> no + ch	76.45	78.4102	79.2426	83.5881	83.489	83.7472		77.7414
o + cn --> co + n	-78.38	-83.6654	-88.0172	-88.5178	-89.7656	-88.4101		-84.8116
o + cn --> no + c	28.61	24.3402	23.9086	25.649	24.4928	25.8744		24.929
o + h2s --> so + h2	-52.05	-64.1011	-41.032	-44.0484	-52.1591	-45.8387		-43.4872
o + alcl --> clo + al	57.17	63.1846	68.8082	77.3669	75.5706	77.6356		67.2399
o + hooh --> o2 + h2o	-84.71	-94.4908	-78.135	-80.6336	-88.1291	-82.4787		-74.4645
o + ssh --> so + hs	-49.07	-61.5672	-64.5026	-62.9173	-68.5984	-64.4403		-62.4294
o + hoo --> o2 + oh	-52.5	-64.239	-51.5491	-53.4852	-58.5391	-54.4819		-48.7058
o + h2o --> o2 + h2	2.66	-2.58933	12.0405	11.72	5.468	10.6952		12.9277
o + t-n2h2 --> no + nh2	-38.8	-44.1015	-34.0827	-34.791	-37.0568	-35.3605		-33.4231
o + propyne --> co + c2h4	-118.22	-121.571	-116.409	-115.267	-116.048	-115.694		-117.776
o + propene --> co + c2h6	-111.23	-118.037	-109.609	-109.483	-111.391	-110.331		-109.488
o + c2h3f --> co + ch3f	-108.79	-115.928	-107.568	-107.051	-109.258	-107.922		-107.242
o + c2h4 --> co + ch4	-116.05	-123.364	-113.765	-113.952	-116.779	-115.235		-113.986
o + ch2ch --> co + ch3	-121.52	-130.269	-120.487	-120.678	-123.536	-121.936		-120.201
o + fccf --> co + cf2	-132.42	-134.993	-130.877	-127.162	-128.385	-127.656		-131.396
o + c2h2 --> co + ch2-trip	-44.95	-48.5003	-44.5395	-42.2973	-45.698	-43.0228		-43.7077
o + ccl2 --> co + cl2	-142.12	-150.399	-142.81	-143.248	-144.423	-143.602		-142.381
o + cf2 --> co + f2	-39.99	-43.5611	-32.465	-32.3603	-32.3495	-33.2702		-40.3597
o + ch2-trip --> co + h2	-178.48	-186.73	-173.858	-174.959	-177.403	-176.405		-176.833
o + sif --> sio + f	-50.34	-54.3625	-45.179	-47.6821	-48.2874	-48.4242		-46.5543
o + clcn --> clo + cn	38.65	50.047	54.4996	55.7411	57.0415	55.9769		51.6913
o + cf --> co + f	-127.01	-132.828	-125.335	-127.518	-128.665	-128.457		-126.281
o + bn3pi --> no + b	-46.93	-53.4973	-44.7785	-40.8962	-44.5837	-41.5979		-47.5696
o + s2o --> so + so	-44.15	-57.9974	-40.0357	-40.5525	-46.7766	-41.8804		-37.87
o + s2o --> o2 + s2	-16.29	-26.2583	-16.8414	-17.6391	-20.5021	-17.4918		-12.4383
o + so3 --> o2 + so2	-34.5	-41.2458	-29.7361	-29.534	-33.33	-30.2892		-29.7924
o + so2 --> o2 + so	13.33	3.59063	15.7284	15.6508	11.1191	15.1431		18.5437
o + so --> o2 + s	5.64	4.22405	3.732	4.535	3.2163	4.5828		7.29044
o + s2 --> so + s	-22.21	-27.515	-19.4623	-18.3784	-23.0582	-19.8057		-18.1413
o + cl2 --> clo + cl	-5.7	-1.00766	3.8781	3.8766	3.6081	3.6607		3.91392
o + clf --> clo + f	-2.65	4.8693	5.3859	4.1612	5.4835	4.7334		6.06525
o + n2 --> no + n	75.74	75.6222	76.9166	76.9662	74.6846	77.0438		77.214
f + ch3f --> f2 + ch3	76.05	78.2005	82.5783	84.3229	85.6096	84.2854		75.1416
f + clo --> clf + o	2.65	-4.8693	-5.3861	-4.1612	-5.4835	-4.7334		-6.06525
f + hnco --> cf + hno	96.13	101.744	96.4824	102.444	105.022	103.066		92.2989
f + t-hcoh --> cf + h2o	-43.22	-48.6127	-41.9918	-42.5057	-45.6177	-43.3425		-41.8985
f + formic --> cf + hooh	100.09	103.159	101.338	104.893	107.012	105.278		98.3122
f + ketene --> cf + h2co	26.08	27.0848	25.5484	29.4668	29.2286	29.4721		25.1188
f + glyoxal --> cf + formic	0.48	-1.40582	0.6092	1.4545	-0.5002	1.0965		2.10299
f + acetaldehyde --> cf + methanol	31.64	31.0399	31.1151	33.2913	32.7267	33.205		31.2089
f + hcof --> f2 + hco	85.28	87.3926	93.4648	95.6589	96.4615	95.4468		85.6943
f + h2co --> cf + h2o	8.96	7.02618	9.0297	10.0506	8.8604	9.6265		9.17123
f + cs2 --> cf + s2	43.81	43.6867	42.1689	45.0643	46.2968	45.705		42.476
f + ocs --> cf + so	76.56	76.0904	80.6896	83.9396	81.5948	83.568		80.4001
f + co2 --> cf + o2	136.6	140.184	140.594	144.309	142.804	144.589		142.237
f + cs --> cf + s	39.5	37.9881	33.8231	36.7217	34.8899	37.1268		36.912
f + sio --> sif + o	50.34	54.3625	45.1789	47.6821	48.2874	48.4242		46.5543
f + co --> cf + o	127.01	132.828	125.335	127.518	128.665	128.457		126.281
f + cn --> cf + n	48.63	49.163	37.3181	39.0004	38.8989	40.0466		41.4692
f + alcl --> alf + cl	-41.16	-45.2919	-40.1665	-43.1524	-45.1955	-43.533		-39.1477
f + alcl --> clf + al	59.82	58.3153	63.4222	73.2056	70.0871	72.9022		61.1747
f + alf --> f2 + al	124.74	127.12	129.919	144.306	144.265	144.714		122.106
f + propyne --> cf + c2h4	8.79	11.2573	8.9265	12.251	12.617	12.7625		8.50485
f + propene --> cf + c2h6	15.78	14.791	15.7259	18.0351	17.274	18.1253		16.7922
f + c2h3f --> f2 + ch2ch	88.77	92.5413	95.4974	97.9498	99.8873	98.2999		88.1006
f + c2h3f --> cf + ch3f	18.21	16.9005	17.767	20.4674	19.4064	20.5349		19.0386
f + c2h4 --> cf + ch4	10.96	9.46482	11.5704	13.5662	11.8855	13.2217		12.295
f + ch2ch --> cf + ch3	5.49	2.55968	4.848	6.8406	5.1286	6.5204		6.07968
f + fccf --> cf + cf2	-5.42	-2.16475	-5.5416	0.3561	0.2798	0.8006		-5.11526
f + hccf --> f2 + cch	93.27	97.8566	100.314	104.174	106.255	104.474		91.4137
f + c2h2 --> cf + ch2-trip	82.06	84.3281	80.7958	85.2209	82.9666	85.4339		82.5731
f + ccl2 --> cf + cl2	-15.11	-17.5702	-17.4742	-15.7293	-15.7588	-15.1455		-16.1007
f + cf2 --> f2 + cf	87.02	89.2673	92.8703	95.1579	96.3151	95.1864		85.921
f + ch2-trip --> cf + h2	-51.47	-53.9017	-48.5231	-47.4408	-48.7388	-47.9486		-50.5527
f + sif --> f2 + si	103.67	105.152	106.957	109.975	111.092	110.334		99.4721
f + clcn --> clf + cn	41.3	45.1777	49.1136	51.5798	51.558	51.2435		45.6261
f + cf --> f2 + c	93.68	95.3237	95.8186	98.1195	99.073	98.2692		88.8341
f + bf --> f2 + b	143.48	146.653	148.261	151.601	153.025	152.06		140.534
f + bn3pi --> bf + n	-76.7	-80.0038	-83.811	-81.0267	-84.1297	-81.217		-82.7295
f + cl2 --> clf + cl	-3.05	-5.87696	-1.5079	-0.2846	-1.8754	-1.0727		-2.15133
f + clf --> f2 + cl	23.76	23.5123	26.3305	27.9475	28.9825	28.2789		21.7838
s + hocl --> so + hcl	-67.74	-74.2335	-59.0278	-61.4588	-66.3518	-63.2037		-60.1308
s + hof --> so + hf	-109.45	-119.965	-102.594	-106.279	-113.54	-108.34		-101.208
s + clo --> so + cl	-61.02	-76.5396	-60.6881	-62.0684	-67.7686	-63.6775		-61.2414
s + no2 --> so + no	-51.33	-50.7087	-49.386	-49.0342	-48.4624	-49.4771		-49.5803
s + n2o --> so + n2	-84.1	-83.9062	-80.7574	-80.563	-80.0186	-81.1753		-80.7409
s + t-hono --> so + hno	-19.71	-23.6954	-13.3562	-14.3327	-16.6597	-15.3382		-15.5276
s + hnco --> cs + hno	56.63	63.7557	62.6583	65.7226	70.1322	65.9389		55.3869
s + hnco --> so + hcn	-5.15	-8.54116	3.311	3.5439	1.3657	2.5078		-0.157795
s + no --> so + n	26.28	24.9638	27.5956	25.6162	22.2115	25.2183		28.4144
s + oxirene --> so + c2h2	-75.92	-81.36	-67.8896	-70.082	-73.317	-71.2179		-67.8049
s + oxirane --> so + c2h4	-39.03	-41.3894	-28.9542	-30.6216	-32.5148	-31.3884		-31.5779
s + methanol --> so + ch4	-33.38	-37.874	-22.4504	-24.6586	-28.8532	-25.9788		-24.909
s + t-hcoh --> cs + h2o	-82.72	-86.6007	-75.8159	-79.2274	-80.5075	-80.4693		-78.8105
s + t-hcoh --> so + ch2-trip	5.27	-1.52438	14.8387	12.1201	5.3728	10.7186		14.2915
s + formic --> so + t-hcoh	52.96	53.0569	61.4621	62.2304	61.2844	61.5594		58.4557
s + formic --> cs + hooh	60.59	65.1711	67.5142	68.1716	72.1223	68.1516		61.4001
s + ketene --> so + ch2c	47.06	49.7234	54.4881	56.3204	56.7492	55.9909		51.4516
s + ketene --> cs + h2co	-13.41	-10.9033	-8.2757	-7.255	-5.6612	-7.6547		-11.7932
s + glyoxal --> so + oxirene	52.56	47.1586	64.0039	60.6661	56.5073	59.1585		60.082
s + glyoxal --> cs + formic	-39.02	-39.3939	-33.2149	-35.2672	-35.3901	-36.0303		-34.8091
s + acetaldehyde --> cs + methanol	-7.86	-6.94821	-2.7089	-3.4305	-2.1632	-3.9219		-5.70315
s + acetaldehyde --> so + c2h4	-12.7	-16.2989	-2.9057	-4.9335	-8.012	-5.9955		-5.99517
s + f2co --> so + cf2	35.39	35.232	45.2216	46.2323	44.5113	45.4076		42.052
s + h2co --> so + ch2-trip	57.45	54.1145	65.8602	64.6764	59.8508	63.6875		65.3612
s + h2co --> cs + h2o	-30.53	-30.9619	-24.7944	-26.6712	-26.0295	-27.5004		-27.7408
s + hco --> so + ch	68.74	70.0762	73.0717	75.4106	75.2187	75.2266		70.9545
s + cs2 --> cs + s2	4.31	5.6986	8.3448	8.3425	11.407	8.5782		5.564
s + ocs --> so + cs	37.06	38.1023	46.8655	47.2179	46.705	46.4411		43.4881
s + ocs --> s2 + co	-28.23	-29.223	-25.1845	-25.2002	-24.0116	-25.083		-27.7393
s + co2 --> so + co	3.95	3.1318	11.5259	12.2558	10.9232	11.5493		8.66588
s + co2 --> cs + o2	97.1	102.196	106.77	107.587	107.914	107.462		105.325
s + cs --> s2 + c	67.97	65.6441	67.4714	67.3649	65.7534	67.9787		66.9275
s + sio --> so + si	66.59	64.3317	70.5034	71.803	68.1119	71.535		69.0664
s + co --> cs + o	87.51	94.8403	91.5111	90.7965	93.7747	91.3298		89.3687
s + co --> so + c	133.26	132.969	139.521	139.783	136.47	139.503		138.155
s + cn --> cs + n	9.13	11.1749	3.494	2.2787	4.0091	2.9197		4.55713
s + h2s --> s2 + h2	-29.83	-36.5861	-21.5708	-25.67	-29.1009	-26.0329		-25.3459
s + hooh --> so + h2o	-90.35	-98.7149	-81.868	-85.1686	-91.3454	-87.0615		-81.7549
s + h2o --> so + h2	-2.98	-6.81338	8.3075	7.1849	2.2516	6.1124		5.63726
s + propyne --> cs + c2h4	-30.71	-26.7308	-24.8976	-24.4708	-22.2729	-24.3644		-28.4072
s + propene --> cs + c2h6	-23.72	-23.1971	-18.0981	-18.6867	-17.6159	-19.0016		-20.1198
s + c2h3f --> cs + ch3f	-21.29	-21.0876	-16.0571	-16.2543	-15.4835	-16.5919		-17.8734
s + c2h4 --> cs + ch4	-28.54	-28.5233	-22.2536	-23.1556	-23.0044	-23.9052		-24.617
s + ch2ch --> cs + ch3	-34.01	-35.4284	-28.9761	-29.8812	-29.7612	-30.6064		-30.8324
s + fccf --> cs + cf2	-44.91	-40.1528	-39.3657	-36.3657	-34.6101	-36.3262		-42.0273
s + c2h2 --> cs + ch2-trip	42.56	46.3401	46.9717	48.4992	48.0768	48.307		45.661
s + ccl2 --> cs + cl2	-54.61	-55.5583	-51.2983	-52.4511	-50.6487	-52.2723		-53.0128
s + cf2 --> cs + f2	47.52	51.2792	59.0463	58.4362	61.4252	58.0596		49.009
s + ch2-trip --> cs + h2	-90.97	-91.8897	-82.3471	-84.1626	-83.6287	-85.0755		-87.4648
s + cf --> cs + f	-39.5	-37.9881	-33.8241	-36.7217	-34.8899	-37.1268		-36.912
s + s2o --> s2 + so	-21.94	-30.4823	-20.5744	-22.1741	-23.7184	-22.0746		-19.7287
s + so3 --> so + so2	-40.14	-45.4699	-33.4691	-34.069	-36.5463	-34.872		-37.0829
s + so2 --> so + so	7.69	-0.633413	11.9955	11.1158	7.9028	10.5603		11.2533
s + so2 --> s2 + o2	35.55	31.1057	35.1897	34.0292	34.1773	34.9488		36.685
s + so --> s2 + o	22.21	27.515	19.4612	18.3784	23.0582	19.8057		18.1413
s + o2 --> so + o	-5.64	-4.22405	-3.7331	-4.535	-3.2163	-4.5828		-7.29044
cl + ch3f --> clf + ch3	52.29	54.6881	56.2477	56.3754	56.627	56.0065		53.3579
cl + hocl --> clo + hcl	-6.72	2.3061	1.6601	0.6096	1.4167	0.4738		1.11064
cl + hof --> clo + hf	-48.43	-43.4249	-41.9062	-44.2106	-45.7711	-44.6625		-39.9663
cl + clo --> cl2 + o	5.7	1.00766	-3.8784	-3.8766	-3.6081	-3.6607		-3.91392
cl + no2 --> clo + no	9.69	25.8309	11.3019	13.0343	19.3062	14.2005		11.6611
cl + n2o --> clo + n2	-23.08	-7.36658	-20.0696	-18.4946	-12.25	-17.4977		-19.4995
cl + t-hono --> clo + hno	41.31	52.8442	47.3317	47.7358	51.1088	48.3393		45.7138
cl + hnco --> clo + hcn	55.87	67.9985	63.9989	65.6123	69.1343	66.1853		61.0836
cl + no --> clo + n	87.3	101.503	88.2834	87.6846	89.98	88.8958		89.6558
cl + oxirene --> clo + c2h2	-14.9	-4.82034	-7.2017	-8.0136	-5.5484	-7.5404		-6.56346
cl + oxirane --> clo + c2h4	21.98	35.1502	31.7337	31.4469	35.2538	32.2891		29.6635
cl + methanol --> clo + ch4	27.63	38.6656	38.2375	37.4099	38.9153	37.6988		36.3324
cl + t-hcoh --> clo + ch2-trip	66.29	75.0152	75.5266	74.1885	73.1413	74.3961		75.5329
cl + formic --> clo + t-hcoh	113.98	129.597	122.15	124.299	129.053	125.237		119.697
cl + ketene --> clo + ch2c	108.08	126.263	115.176	118.389	124.518	119.668		112.693
cl + glyoxal --> clo + oxirene	113.58	123.698	124.692	122.734	124.276	122.836		121.323
cl + acetaldehyde --> clo + c2h4	48.32	60.2407	57.7822	57.135	59.7566	57.6821		55.2462
cl + f2co --> clo + cf2	96.41	111.772	105.909	108.301	112.28	109.085		103.293
cl + hcof --> clf + hco	61.52	63.8803	67.1342	67.7114	67.479	67.1679		63.9105
cl + h2co --> clo + ch2-trip	118.47	130.654	126.548	126.745	127.619	127.365		126.603
cl + hco --> clo + ch	129.75	146.616	133.76	137.479	142.987	138.904		132.196
cl + ocs --> clo + cs	98.08	114.642	107.553	109.286	114.474	110.119		104.729
cl + co2 --> clo + co	64.97	79.6714	72.2138	74.3242	78.6918	75.2268		69.9073
cl + sio --> clo + si	127.61	140.871	131.191	133.871	135.881	135.213		130.308
cl + co --> clo + c	194.28	209.509	200.209	201.851	204.238	203.18		199.396
cl + alcl --> cl2 + al	62.87	64.1923	64.9299	73.4902	71.9625	73.9749		63.326
cl + alf --> alcl + f	41.16	45.2919	40.1663	43.1524	45.1955	43.533		39.1477
cl + alf --> clf + al	100.98	103.607	103.589	116.358	115.283	116.435		100.322
cl + hooh --> clo + h2o	-29.33	-22.1752	-21.1801	-23.1002	-23.5769	-23.384		-20.5135
cl + hoo --> oh + clo	2.88	8.07662	5.4058	4.0482	6.0131	4.6128		5.24521
cl + h2o --> clo + h2	58.03	69.7262	68.9954	69.2534	70.0202	69.7899		66.8787
cl + c2h3f --> clf + ch2ch	65.01	69.029	69.1667	70.0023	70.9048	70.021		66.3168
cl + hccf --> clf + cch	69.51	74.3443	73.9829	76.2268	77.2727	76.1952		69.6299
cl + cf2 --> clf + cf	63.26	65.755	66.5397	67.2104	67.3326	66.9075		64.1373
cl + sif --> clf + si	79.91	81.6395	80.6263	82.028	82.1096	82.055		77.6883
cl + clcn --> cl2 + cn	44.35	51.0546	50.6214	51.8644	53.4334	52.3162		47.7774
cl + cf --> clf + c	69.92	71.8114	69.4879	70.172	70.0904	69.9903		67.0503
cl + bf --> clf + b	119.72	123.141	121.93	123.654	124.043	123.781		118.75
cl + s2o --> clo + s2	39.08	46.0573	40.1135	39.8943	44.0502	41.6029		41.5126
cl + so3 --> clo + so2	20.88	31.0697	27.2188	27.9995	31.2223	28.8055		24.1585
cl + so2 --> clo + so	68.71	75.9062	72.6834	73.1842	75.6713	74.2378		72.4947
cl + so --> clo + s	61.02	76.5396	60.6869	62.0684	67.7686	63.6775		61.2414
cl + clf --> cl2 + f	3.05	5.87696	1.5077	0.2846	1.8754	1.0727		2.15133
cl + f2 --> clf + f	-23.76	-23.5123	-26.3307	-27.9475	-28.9825	-28.2789		-21.7838
cl + o2 --> clo + o	55.38	72.3156	56.9548	57.5334	64.5522	59.0947		53.951
oh + ch3f --> hof + ch3	63.64	64.5392	67.9491	68.8621	69.0223	68.8678		64.0299
oh + hocl --> hoo + hcl	-9.6	-5.77053	-3.7457	-3.4386	-4.5964	-4.139		-4.13457
oh + hof --> hoo + hf	-51.31	-51.5015	-47.312	-48.2588	-51.7842	-49.2771		-45.2116
oh + clo --> hocl + o	6.43	-1.59159	-2.7868	-2.1667	-3.8292	-2.3246		-2.73923
oh + clo --> hoo + cl	-2.88	-8.07662	-5.406	-4.0482	-6.0131	-4.6128		-5.24521
oh + no2 --> hoo + no	6.81	17.7543	5.8961	8.9861	13.2931	9.5877		6.41593
oh + no2 --> hno + o2	8.38	12.1655	5.0512	7.6324	8.6372	7.8678		6.79432
oh + n2o --> hoo + n2	-25.96	-15.4432	-25.4754	-22.5428	-18.2631	-22.1106		-24.7447
oh + n2o --> hno + no	19.42	25.4024	19.2678	22.9185	26.3378	23.4123		17.1429
oh + t-hono --> hoo + hno	38.43	44.7676	41.9258	43.6876	45.0958	43.7265		40.4686
oh + hnco --> hco + hno	56.63	58.443	60.1861	63.8528	63.5193	63.7904		55.7133
oh + hnco --> hoo + hcn	52.99	59.9218	58.5931	61.5641	63.1212	61.5725		55.8384
oh + no --> hno + o	54.06	58.6502	50.7041	52.1315	53.8833	52.762		49.0841
oh + no --> hoo + n	84.42	93.4268	82.8776	83.6364	83.967	84.283		84.4106
oh + oxirene --> hoo + c2h2	-17.78	-12.897	-12.6076	-12.0618	-11.5615	-12.1532		-11.8087
oh + oxirane --> hoo + c2h4	19.11	27.0736	26.3279	27.3987	29.2407	27.6763		24.4183
oh + methanol --> hoo + ch4	24.76	30.589	32.8317	33.3617	32.9022	33.086		31.0872
oh + t-hcoh --> hco + h2o	-82.71	-91.9135	-78.288	-81.0972	-87.1204	-82.6178		-78.4841
oh + t-hcoh --> hoo + ch2-trip	63.41	66.9386	70.1208	70.1403	67.1282	69.7833		70.2877
oh + formic --> hoo + t-hcoh	111.1	121.52	116.744	120.251	123.04	120.624		114.452
oh + formic --> hco + hooh	60.6	59.8583	65.0421	66.3018	65.5095	66.003		61.7265
oh + ketene --> hoo + ch2c	105.2	118.186	109.77	114.341	118.505	115.056		107.448
oh + ketene --> hco + h2co	-13.41	-16.2161	-10.7478	-9.1248	-12.2741	-9.8033		-11.4668
oh + glyoxal --> hoo + oxirene	110.7	115.622	119.286	118.686	118.263	118.223		116.078
oh + glyoxal --> hco + formic	-39.01	-44.7066	-35.687	-37.137	-42.0029	-38.1789		-34.4826
oh + acetaldehyde --> hco + methanol	-7.85	-12.261	-5.1811	-5.3003	-8.776	-6.0704		-5.37671
oh + acetaldehyde --> hoo + c2h4	45.44	52.1641	52.3764	53.0868	53.7435	53.0693		50.001
oh + f2co --> hoo + cf2	93.53	103.695	100.504	104.253	106.267	104.472		98.0482
oh + hcof --> hof + hco	72.88	73.7313	78.8356	80.1981	79.8743	80.0292		74.5826
oh + h2co --> hoo + ch2-trip	115.59	122.577	121.142	122.697	121.606	122.752		121.357
oh + h2co --> hco + h2o	-30.53	-36.2746	-27.2665	-28.5409	-32.6423	-29.6489		-27.4144
oh + hco --> hoo + ch	126.88	138.539	128.354	133.431	136.974	134.291		126.951
oh + cs2 --> hco + s2	4.31	0.385862	5.8726	6.4727	4.7941	6.4297		5.89044
oh + ocs --> hoo + cs	95.2	106.565	102.147	105.238	108.46	105.506		99.4843
oh + ocs --> hco + so	37.07	32.7896	44.3933	45.3481	40.0921	44.2926		43.8145
oh + co2 --> hoo + co	62.09	71.5948	66.808	70.276	72.6787	70.614		64.6621
oh + co2 --> hco + o2	97.1	96.8834	104.298	105.717	101.301	105.313		105.651
oh + cs --> hco + s	0	-5.31274	-2.4731	-1.8698	-6.6128	-2.1485		0.326441
oh + sio --> hoo + si	124.73	132.795	125.785	129.823	129.867	130.6		125.063
oh + co --> hco + o	87.51	89.5276	89.039	88.9267	87.1619	89.1813		89.6951
oh + co --> hoo + c	191.4	201.432	194.803	197.803	198.225	198.567		194.151
oh + hcn --> hno + ch	130.51	137.06	129.947	135.72	137.372	136.509		126.826
oh + cn --> hco + n	9.14	5.86217	1.0218	0.4089	-2.6037	0.7712		4.88357
oh + cn --> hno + c	82.67	82.9904	74.6128	77.7805	78.3761	78.6365		74.0131
oh + alcl --> hocl + al	63.6	61.593	66.0215	75.2001	71.7414	75.311		64.5007
oh + alf --> hof + al	112.34	113.458	115.29	128.845	127.678	129.296		110.994
oh + hooh --> hoo + h2o	-32.21	-30.2519	-26.5859	-27.1484	-29.5899	-27.9968		-25.7587
oh + h2o --> hoo + h2	55.16	61.6496	63.5895	65.2052	64.0071	65.1771		61.6335
oh + t-n2h2 --> hno + nh2	15.26	14.5487	16.6215	17.3405	16.8265	17.4015		15.661
oh + propyne --> hco + c2h4	-30.7	-32.0435	-27.3697	-26.3406	-28.8857	-26.5129		-28.0808
oh + propene --> hco + c2h6	-23.72	-28.5098	-20.5703	-20.5565	-24.2287	-21.1501		-19.7934
oh + c2h3f --> hof + ch2ch	76.37	78.88	80.8682	82.4889	83.3001	82.8823		76.9888
oh + c2h3f --> hco + ch3f	-21.28	-26.4003	-18.5292	-18.1241	-22.0963	-18.7404		-17.547
oh + c2h4 --> hco + ch4	-28.54	-33.836	-24.7258	-25.0254	-29.6172	-26.0537		-24.2906
oh + ch2ch --> hco + ch3	-34	-40.7411	-31.4483	-31.751	-36.374	-32.7549		-30.5059
oh + fccf --> hco + cf2	-44.91	-45.4656	-41.8378	-38.2355	-41.2229	-38.4748		-41.7009
oh + hccf --> hof + cch	80.86	84.1953	85.6843	88.7135	89.668	89.0565		80.302
oh + c2h2 --> hco + ch2-trip	42.57	41.0273	44.4995	46.6294	41.4639	46.1585		45.9874
oh + ccl2 --> hco + cl2	-54.61	-60.871	-53.7705	-54.3209	-57.2615	-54.4208		-52.6863
oh + cf2 --> hco + f2	47.53	45.9665	56.5741	56.5664	54.8124	55.911		49.3354
oh + cf2 --> hof + cf	74.62	75.606	78.2412	79.6971	79.7279	79.7688		74.8093
oh + ch2-trip --> hco + h2	-90.96	-97.2025	-84.8193	-86.0324	-90.2415	-87.224		-87.1383
oh + sif --> hof + si	91.26	91.4906	92.3278	94.5147	94.5049	94.9163		88.3604
oh + clcn --> hocl + cn	45.07	48.4554	51.7129	53.5743	53.2123	53.6522		48.9521
oh + cf --> hof + c	81.28	81.6624	81.1894	82.6586	82.4857	82.8516		77.7223
oh + cf --> hco + f	-39.49	-43.3008	-36.2963	-38.5915	-41.5027	-39.2754		-36.5856
oh + bf --> hof + b	131.07	132.992	133.631	136.141	136.438	136.643		129.422
oh + bn3pi --> hno + b	7.13	5.15292	5.9257	11.2353	9.2996	11.1641		1.51454
oh + s2o --> hoo + s2	36.2	37.9807	34.7077	35.8461	38.0371	36.9901		36.2674
oh + so3 --> hoo + so2	18	22.9931	21.813	23.9513	25.2092	24.1927		18.9133
oh + so2 --> hoo + so	65.83	67.8296	67.2775	69.136	69.6582	69.625		67.2494
oh + so --> hoo + s	58.14	68.463	55.2811	58.0202	61.7555	59.0647		55.9962
oh + cl2 --> hocl + cl	0.73	-2.59925	1.0914	1.7099	-0.2211	1.3361		1.17469
oh + clf --> hocl + f	3.78	3.27771	2.5992	1.9945	1.6543	2.4088		3.32602
oh + clf --> hof + cl	11.35	9.85105	11.7013	12.4866	12.3953	12.8613		10.672
oh + f2 --> hof + f	-12.4	-13.6613	-14.6292	-15.4609	-16.5872	-15.4176		-11.1117
oh + o2 --> hoo + o	52.5	64.239	51.549	53.4852	58.5391	54.4819		48.7058
oh + n2 --> hno + n	129.8	134.272	127.621	129.098	128.568	129.806		126.298
Reaction (Bond Dissociation Energy)	Benchmark	MP2	CCD	xlinCCD(2)@linLCCD(hh)	linLCCD(hh)	xlinCCD(2)@linLCCD	CCSD	linCCD
hocl --> h + clo	100.78	109.054	108.66	108.44	106.938	108.667	101.755	109.551
hocl --> oh + cl	59.02	63.4197	55.7631	58.2022	61.409	59.0351	53.1505	58.9065
hof --> oh + f	51.45	56.8463	46.6606	47.71	50.6679	48.5826	44.8023	51.5539
no2 --> no + o	75.14	87.659	64.2784	69.0697	76.8859	70.911	64.4872	67.8272
n2o --> no + n	118.1	130.084	109.824	114.507	120.014	116.257	107.969	113.842
n2o --> n2 + o	42.36	54.4615	32.9076	37.5409	45.3298	39.2127	32.6106	36.6776
t-hono --> h + no2	84.77	75.826	91.1979	88.8436	81.0287	87.7196	88.1535	91.7539
t-hono --> oh + no	52.7	56.0221	49.6037	51.6397	54.8053	52.2878	47.027	52.7703
hnc --> h + cn	116.85	117.213	124.393	125.316	120.647	124.609	119.223	122.264
hnc --> nh + c	215.11	224.443	209.378	215.187	217.89	216.863	206.308	211.883
honc --> oh + cn	61.59	68.0225	66.4184	69.0693	70.7671	69.163	60.2343	66.0806
hnco --> nh + co	91.91	100.619	87.3912	93.2898	98.3339	94.569	85.7548	88.4129
hcno --> ch + no	128.01	140.233	122.77	131.608	138.355	133.167	119.768	124.557
hno --> h + no	53.14	48.8127	55.1679	54.1421	49.226	53.5808	52.7805	57.6835
hno --> nh + o	122.79	131.703	116.244	118.364	121.976	119.96	113.413	122.419
methanol --> ch3 + oh	98.42	104.459	97.9914	100.287	103.818	101.167	95.1824	98.9235
t-hcoh --> ch + oh	131.05	138.187	128.139	132.54	136.607	133.723	125.898	129.311
t-hcoh --> hco + h	43.05	37.2055	47.276	45.2995	39.1491	44.451	44.7126	47.7108
formic --> hco + oh	115.27	121.167	116.53	119.36	122.673	120.056	112.856	116.817
ketene --> ch2c + o	173.53	188.091	168.152	174.424	182.098	176.379	166.739	168.884
ketene --> ch2-trip + co	82.99	86.7385	79.6588	84.6294	85.7737	85.091	78.1904	81.5674
glyoxal --> hco	76.26	76.4607	80.8438	82.2232	80.6696	81.8768	75.8909	82.319
acetaldehyde --> ch3 + hco	90.57	92.1976	92.8112	94.9868	95.0416	95.0971	89.1341	93.5476
f2co --> cf2 + o	161.85	173.6	158.887	164.336	169.86	165.796	157.02	159.488
hcof --> hco + f	124.32	130.578	125.497	127.908	130.542	128.612	121.985	126.095
h2co --> hco + h	95.24	92.8444	98.2975	97.8558	93.6272	97.42	95.8255	98.7867
h2co --> ch2-trip + o	183.91	192.482	179.445	182.681	185.21	184.075	176.635	182.752
hco --> h + co	19.69	17.9353	16.8326	17.347	15.9474	17.1615	19.2025	17.0859
hco --> ch + o	195.2	208.444	186.735	193.515	200.567	195.615	186.799	188.411
cs2 --> cs + s	108.56	116.551	96.1879	109.268	110.602	109.464	95.2029	104.851
co2 --> co + o	130.41	141.5	125.19	130.36	136.272	131.937	124.066	126.083
ch2nh2 --> ch2-trip + nh2	108.94	112.954	104.819	107.844	109.782	108.46	105.074	107.332
ch2nh2 --> ch2nh + h	42.83	40.5198	42.782	43.1355	40.9651	42.8152	44.3804	40.9908
ch3nh --> ch3 + nh	83.66	86.0787	81.5891	83.9863	85.0436	84.498	80.2995	82.7305
ch3nh --> ch2nh + h	35.19	30.0885	35.8801	35.0399	30.8903	34.3273	37.5672	34.2341
ch3nh2 --> ch2nh2 + h	100.03	99.3645	102.022	101.634	98.4497	101.492	99.8248	102.521
ch3nh2 --> ch3nh + h	107.67	109.796	108.924	109.729	108.524	109.98	106.638	109.278
ch2nh --> hcnh + h	103.19	102.331	106.497	105.996	102.195	105.667	103.658	106.965
hcnh --> nh + ch	168.93	178.073	161.396	168.56	173.967	170.202	161.132	163.338
hcnh --> hcn + h	22.83	16.7727	21.077	20.7507	17.7276	20.0756	23.5848	20.879
hcn --> cn + h	132.07	134.898	138.617	139.658	136.195	139.31	133.634	137.092
hcn --> ch + n	229.2	241.742	220.503	227.308	231.049	229.354	219.41	223.567
nccn --> cn	139.34	151.94	150.226	154.494	155.991	154.498	140.173	148.619
h2s --> hs + h	96.18	94.4036	96.0535	96.1186	93.1241	96.0657	94.6044	96.8573
hooh --> hoo + h	93.56	98.8671	98.9789	98.9724	96.7062	99.0721	93.1968	100.508
hooh --> oh	54.67	61.309	51.4876	53.0583	57.1631	54.0527	49.0005	55.0729
ssh --> hs + s	77.4	76.8005	64.709	69.3704	70.0902	69.7672	66.3231	72.8416
ssh --> s2 + h	60.88	50.8383	56.5492	55.2411	49.6273	54.5798	58.1986	60.6015
hoo --> oh + o	68.33	69.9047	58.3814	60.3596	63.5661	61.3233	61.4174	61.3755
hoo --> o2 + h	54.71	43.2239	54.3233	53.0643	44.5434	51.8609	56.1982	57.9976
h2o --> oh + h	125.77	129.119	125.564	126.571	126.251	127.069		126.236
hnnn --> n2 + nh	20.2	29.0294	12.6228	17.7633	24.1117	19.0192		16.1396
n2h4 --> nh2	73.1	79.3014	72.7366	71.8756	75.4272	72.6027		73.8198
t-n2h2 --> nh	130.34	137.954	125.824	128.966	131.975	130.322		130.802
n2h --> nh + n	141.77	147.11	130.92	133.949	135.832	135.295		135.405
nh2cl --> nh2 + cl	65.47	69.3809	61.1875	64.6311	67.2405	65.2786		65.8649
nh3 --> nh2 + h	115.43	116.928	113.339	114.777	113.373	114.986		116.066
nh2 --> nh + h	99.5	99.1646	101.124	101.158	98.3609	101.265		99.5145
allene --> ch2c + ch2-trip	153.42	160.446	150.424	155.751	158.704	156.565		152.528
propyne --> cch + ch3	131.57	137.372	132.393	136.654	139.029	137.228		131.671
propene --> ch2ch + ch3	107.63	112.31	107.918	111.121	112.907	111.641		108.666
c2h3f --> ch2ch + f	127.81	135.726	127.529	130.579	133.927	131.465		128.55
c2h6 --> ch3	97.34	100.078	97.0401	99.5604	100.818	100.046		97.9694
c2h4 --> ch2-trip	182.61	185.375	179.746	183.561	182.312	184.099		183.409
ch2ch --> ch2c + h	86.15	86.6923	84.6027	86.0472	85.8213	86.1006		84.4343
ch2ch --> c2h2 + h	40.56	33.8399	40.9209	38.649	35.1849	37.8352		40.8462
ch2c --> ch2-trip + c	169.19	169.985	164.771	168.092	165.494	168.603		168.261
hccf --> cch + f	132.31	141.042	132.346	136.769	140.309	137.639		131.893
hccf --> ch + cf	181.53	193.499	177.905	188.044	192.136	189.495		179.268
c2h2 --> cch + h	139.36	140.676	140.789	142.536	140.135	142.54		139.672
c2h2 --> ch	237.08	250.815	230.679	242.46	247.917	244.39		232.043
ch3f --> ch3 + f	115.09	121.386	114.61	116.582	119.699	117.46		115.63
ch4 --> ch3 + h	112.55	111.428	112.651	113.115	110.432	113.101		113.218
ch3 --> ch2-trip + h	117.13	115.608	116.675	116.92	113.024	116.739		117.36
ch2-trip --> ch + h	106.52	108.806	105.509	108.689	108.984	108.959		104.446
cf2 --> cf + f	126.06	132.452	125.139	127.407	130.396	128.354		126.394
clcn --> cn + cl	104.1	111.875	107.476	112.27	114.594	112.687		107.855
b2h6 --> bh3	44.45	44.9499	40.389	43.7152	43.8818	43.9567		41.7161
s2o --> s2 + o	104.53	107.885	93.7545	96.5479	101.624	98.3134		97.6877
s2o --> s + so	82.32	80.3704	74.2929	77.8342	78.5622	78.5077		79.4978
so3 --> so2 + o	86.32	92.8978	80.1954	84.153	88.8034	85.5101		80.3792
so2 --> so + o	134.16	137.734	125.66	129.372	133.242	130.948		128.645
p4 --> p2	55.39	65.0784	54.1376	56.1072	69.2326	57.1643		50.2212
Reaction (Isomerization Energy)	Benchmark	MP2	CCD	xlinCCD(2)@linLCCD(hh)	linLCCD(hh)	xlinCCD(2)@linLCCD		linCCD
oclo --> cloo	1.74	22.1422	6.32181	11.4141	20.6599	13.3992		-2.03455
t-hono --> c-hono	0.43	0.399713	0.316847	0.153876	-0.0426018	0.144886		0.679555
hcn --> hnc	15.21	17.6858	14.2239	14.3423	15.5481	14.7015		14.828
hnco --> hocn	24.67	25.5539	23.0496	24.4679	25.8118	24.7132		22.2409
hnco --> honc	84.59	89.2396	83.3013	85.9632	89.0325	86.7005		81.4805
hnco --> hcno	69.77	68.0037	73.448	73.6279	71.8479	73.4758		70.4454
hocn --> honc	59.92	63.6858	60.2516	61.4953	63.2207	61.9873		59.2395
hocn --> hcno	45.1	42.4498	50.3984	49.16	46.036	48.7626		48.2045
hcno --> honc	14.82	21.236	9.85325	12.3353	17.1847	13.2247		11.035
h2co --> t-hcoh	52.18	55.6388	51.0215	52.5563	54.4781	52.9689		51.0759
t-hcoh --> c-hcoh	4.83	5.11815	4.98452	5.17561	5.28289	5.19328		4.86674
c2h2 --> ch2c	45.59	52.8524	43.6818	47.3982	50.6364	48.2653		43.5882
t-hooo --> c-hooo	0.21	-0.82413	-1.87021	-2.16743	-2.11708	-2.15862		0.227186
t-n2h2 --> c-n2h2	5.4	5.69938	5.4095	5.59853	5.7965	5.62684		5.47894
propyne --> allene	1.5	4.71035	1.53664	2.68531	3.85073	3.12825		0.419004
formic --> dioxirane	91.87	94.2322	94.6478	95.819	97.0548	96.3084		90.4627
ketene --> oxirene	77.39	78.231	78.5018	78.6599	79.4654	78.9436		75.7271
acetaldehyde --> oxirane	26.34	25.0905	26.0475	25.3041	24.5435	25.3929		25.6109
h2cn --> hcnh	7.5	3.62037	8.41931	7.2748	4.72493	6.71107		8.91672
ch2nh2 --> ch3nh	7.65	10.4313	6.9019	8.09555	10.0747	8.48792		6.7567
Reaction (Nucleophilic Substitution)	Benchmark	MP2	CCD	xlinCCD(2)@linLCCD(hh)	linLCCD(hh)	xlinCCD(2)@linLCCD		linCCD
ch3f + h --> f + ch4	2.54	9.95787	1.95939	3.4667	9.2675	4.35908		2.41159
ch2f2 + h --> f + ch3f	14.71	22.4675	13.7388	15.8393	22.0012	16.8094		14.159
ch3f + ch3 --> f + c2h6	17.75	21.3072	17.5703	17.0217	18.8811	17.414		17.6605
ch2f2 + ch3 --> f + c2h5f	24.04	27.9615	23.7532	23.6549	25.8075	24.1124		23.764
c2h5f + ch3 --> f + propane	21.46	24.7481	21.3183	20.7068	22.3324	21.0801		21.3656
ch3f + nh2 --> f + ch3nh2	23.25	24.6756	26.0763	26.4185	25.9506	26.1965		27.3067
ch3f + nh --> f + ch3nh	31.43	35.3068	33.0212	32.5958	34.6558	32.9621		32.8994
ch3f + oh --> f + methanol	16.67	16.927	16.6189	16.295	15.8817	16.2927		16.7064
ch3f + hco --> f + acetaldehyde	24.52	29.188	21.7991	21.5953	24.6577	22.3631		22.0823
ch3 + hcof --> f + acetaldehyde	33.75	38.3801	32.6855	32.9212	35.5006	33.5148		32.5478
hcof + h --> f + h2co	29.08	37.7333	27.1993	30.0523	36.915	31.1918		27.3087
f2co + h --> f + hcof	16.89	24.7107	16.1235	18.9701	25.1011	19.9171		16.3718
hcof + hco --> f + glyoxal	48.06	54.117	44.653	45.6849	49.8725	46.735		43.7764
